# Supplementary material for: Genetic dissection of drought and heat‐responsive agronomic traits in wheat
Source: Plant Cell Environ. 2019 Jun 24;42(9):2540–53. doi: 10.1111/pce.13577 (PMC6851630; doi:10.1111/pce.13577)
Supplement: Supplementary file 5 — Table S1. Information of 277 wheat accessions Table S2. Cultivars derived from Xiaobaimai and Mazhamai Table S3. Information of investigated traits and precipitation in each year and site Table S4. Statistical information of linkage map for DH population Table S5. Analysis of variance (ANOVA) of agronomic traits components, and other related traits Table S6. Summary statistics of BLUPs of agronomic traits Table S7. Number of SNPs, haplotypes and haplotype blocks on each chromosome Table S8. Information of candidate SNPs (cSNPs) detected by GWAS Table S9. Information of QTL detected by linkage mapping Table S10. Summary of cSNP‐harbored QTL [file PCE-42-2540-s005.xlsx]

## Sheet: Table S1
Table S1 Information of 277 wheat accessions
No.	Accession	Typea	Released year	Origin
1	Baiqimai	L	unknown	Gansu, China
2	Bawangbian	L	unknown	Hebei, China
3	Cangzhouxiaomai	L	unknown	Hebei, China
4	Heimangmai	L	unknown	Hebei, China
5	Hulutou	L	unknown	Hebei, China
6	Silenghonghulutou	L	unknown	Hebei, China
7	Baicaomai	L	unknown	Henan, China
8	Ziganbaimangxian	L	unknown	Henan, China
9	Mazhamai	L	unknown	Shaanxi, China
10	Baitutou	L	unknown	Shandong, China
11	Hongheshang	L	unknown	Shanxi, China
12	Xiaobaimai	L	unknown	Shanxi, China
13	Ji 92-5203	AL	1966	Hebei, China
14	Taiyuan 566	AL	1954	Shanxi, China
15	Nongda 81146	AL	1969	Beijing, China
16	Hengmai 2	AL	1969	Hebei, China
17	Pingyang 348	AL	1969	Shanxi, China
18	An 86 Zhong 17	AL	1970	Beijing, China
19	Dan R8043	AL	1970	Beijing, China
20	Dan R8093	AL	1970	Beijing, China
21	Dan R8108	AL	1970	Beijing, China
22	Dan R8194	AL	1970	Beijing, China
23	Jingdong 82 Dong 307	AL	1970	Beijing, China
24	Jingdong 83 Dong 65	AL	1970	Beijing, China
25	Jingnong 79-15	AL	1970	Beijing, China
26	Jingnong 80 Jian 107	AL	1970	Beijing, China
27	Jingnong 84-6786	AL	1970	Beijing, China
28	Jingpin 11	AL	1970	Beijing, China
29	Jingpin 30	AL	1970	Beijing, China
30	Jingxuan 20	AL	1970	Beijing, China
31	Jingxuan 25	AL	1970	Beijing, China
32	Yuandong 834	AL	1970	Beijing, China
33	Yuandong 847	AL	1970	Beijing, China
34	Yuandong 856	AL	1970	Beijing, China
35	Zaosui 21	AL	1970	Beijing, China
36	Zaosui 65	AL	1970	Beijing, China
37	Zaosui 66	AL	1970	Beijing, China
38	Zhong 7902	AL	1970	Beijing, China
39	Zhong 86 I-50455	AL	1970	Beijing, China
40	Zhongda 86-Jian 2	AL	1970	Beijing, China
41	Zhongzuo 60064	AL	1970	Beijing, China
42	Zhongzuo 60115	AL	1970	Beijing, China
43	Hanxuan 11	AL	1970	Shanxi, China
44	Hanxuan 12	AL	1970	Shanxi, China
45	Xiaoshan 8	AL	1980	Beijing, China
46	Yunhan 2028	AL	1990	Shanxi, China
47	Linkang 5108	AL	2008	Shanxi, China
48	Dali 52	M	1940	Shaanxi, China
49	Xinong 6028	M	1947	Shaanxi, China
50	Bima 1	M	1947	Shaanxi, China
51	Yanda 1817	M	1950	Beijing, China
52	Zhongsu 68	M	1950	Beijing, China
53	Mingxian 169	M	1950	Shanxi, China
54	Shite 14	M	1952	Hebei, China
55	Nongda 183	M	1955	Beijing, China
56	Nongda 20074	M	1955	Beijing, China
57	Nongda 36	M	1955	Beijing, China
58	Shijiazhuang 407	M	1956	Hebei, China
59	Zhengzhou 24	M	1960	Henan, China
60	Shaannong 1	M	1960	Shaanxi, China
61	Jinan 2	M	1960	Shandong, China
62	Xuzhou 6	M	1961	Jiangsu, China
63	Shaannong 2	M	1961	Shaanxi, China
64	Jingyan 85 Jian 28	M	1962	Beijing, China
65	Huabei 187	M	1963	Beijing, China
66	Nongda 311	M	1963	Beijing, China
67	Nongda 33	M	1964	Beijing, China
68	Fengchan 1	M	1964	Shaanxi, China
69	Fengchan 3	M	1965	Shaanxi, China
70	Hanxuan 10	M	1965	Shanxi, China
71	Qingchun 2	M	1966	Shaanxi, China
72	Hanxuan 1	M	1966	Shanxi, China
73	Hanxuan 2	M	1966	Shanxi, China
74	Keyi 26	M	1967	Beijing, China
75	Fuzhuang 30	M	1967	Shaanxi, China
76	Qingchun 1	M	1967	Shaanxi, China
77	Jinguang	M	1967	Shaanxi, China
78	Nongda 155	M	1968	Beijing, China
79	Jinan 10	M	1968	Shandong, China
80	Hanxuan 3	M	1968	Shanxi, China
81	Jinmai 13	M	1968	Shanxi, China
82	Xifeng 9	M	1969	Gansu, China
83	Bo'ai 7023	M	1969	Henan, China
84	Luonong 10	M	1969	Shaanxi, China
85	Jining 3	M	1969	Shandong, China
86	Changle 5	M	1969	Shandong, China
87	Changzhi 620	M	1969	Shanxi, China
88	Jingshuang 2	M	1970	Beijing, China
89	Zhangdong 29	M	1970	Gansu, China
90	Huaishu 10	M	1970	Jiangsu, China
91	Dali 1	M	1970	Shaanxi, China
92	Shan225-9	M	1970	Shaanxi, China
93	Shuangfengshou	M	1970	Shaanxi, China
94	Shaanhe 6	M	1971	Shaanxi, China
95	Jinmai 17	M	1971	Shanxi, China
96	Hongliang 4	M	1972	Beijing, China
97	Jimai 2	M	1972	Hebei, China
98	Changzhi 516	M	1974	Shanxi, China
99	Jinmai 25	M	1975	Shanxi, China
100	Taiyuan 633	M	1975	Shanxi, China
101	Jian 26	M	1976	Beijing, China
102	Jiimai 6	M	2008	Hebei, China
103	Qingfeng 1	M	1977	Gansu, China
104	Jimai 9	M	1977	Hebei, China
105	Jinan 13	M	1977	Shandong, China
106	Yanan 15	M	1979	Shaanxi, China
107	Fengkang 13	M	1980	Beijing, China
108	Fengyou 5	M	1980	Beijing, China
109	Keyi 29	M	1980	Beijing, China
110	Xifeng 16	M	1980	Gansu, China
111	Baolin 9	M	1980	Shaanxi, China
112	Weimai 4	M	1980	Shaanxi, China
113	Dongxie 2	M	1981	Beijing, China
114	Yuandong 3	M	1981	Beijing, China
115	Jimai 10	M	1981	Hebei, China
116	Jinghua 1	M	1982	Beijing, China
117	Jingpin 3	M	1982	Beijing, China
118	Jingshuang 16	M	1982	Beijing, China
119	Xuzhou 21	M	1982	Jiangsu, China
120	Beijing 837	M	1983	Beijing, China
121	Yumai 2	M	1983	Henan, China
122	Lumai 3	M	1983	Shandong, China
123	Jin 2148-7	M	1984	Fujian, China
124	Jimai 1	M	1984	Hebei, China
125	Lumai 5	M	1984	Shandong, China
126	Beijing 8694	M	1985	Beijing, China
127	Beinong 2	M	1985	Beijing, China
128	Pingliang 35	M	1985	Gansu, China
129	Jiimai 22	M	2006	Hebei, China
130	Yumai 8	M	1985	Henan, China
131	Qinmai 7	M	1985	Shaanxi, China
132	Lumai 8	M	1985	Shandong, China
133	Jing 411	M	1987	Beijing, China
134	Hengshui 6404	M	1987	Hebei, China
135	Jimai 29	M	1988	Hebei, China
136	Jinghe 8922	M	1989	Beijing, China
137	Yumai 13	M	1989	Henan, China
138	Xi'an 8	M	1989	Shaanxi, China
139	Changwu 131	M	1989	Shaanxi, China
140	Qinmai 3	M	1989	Shaanxi, China
141	Nongda 146	M	1990	Beijing, China
142	Jimai 26	M	1990	Hebei, China
143	Yanzhan 1	M	1990	Henan, China
144	Yumai 18	M	1990	Henan, China
145	Shaan 229	M	1990	Shaanxi, China
146	Lude 1	M	1990	Shandong, China
147	Lumai 17	M	1990	Shandong, China
148	Shannongfu 63	M	1990	Shandong, China
149	Jinmai 16	M	1990	Shanxi, China
150	Jinmai 33	M	1990	Shanxi, China
151	Jingdong 8	M	1991	Beijing, China
152	Zhongda 92-Pin 8	M	1991	Beijing, China
153	Qingshan 843	M	1991	Gansu, China
154	Baomai 5	M	1991	Shaanxi, China
155	Jinmai 39	M	1991	Shanxi, China
156	Linhan 917	M	1991	Shanxi, China
157	Zhongda 92-Jian 49	M	1992	Beijing, China
158	Longjian 196	M	1992	Gansu, China
159	jimai 30	M	1992	Hebei, China
160	Jimai 32	M	1992	Hebei, China
161	Changwu 89(1)3-4	M	1992	Shaanxi, China
162	Lumai 14	M	1992	Shandong, China
163	Jinmai 44	M	1992	Shanxi, China
164	Zhongda 91-Pin 9	M	1993	Beijing, China
165	Yumai 29	M	1993	Henan, China
166	Lumai 19	M	1993	Shandong, China
167	Linhan 935	M	1993	Shanxi, China
168	Lunkang 7	M	1994	Beijing, China
169	Xifeng 20	M	1994	Gansu, China
170	Linhan 6105	M	1994	Shanxi, China
171	Beijing 8686	M	1995	Beijing, China
172	Yumai 38	M	1995	Henan, China
173	Jinmai 47	M	1995	Shanxi, China
174	Jimai 41	M	1996	Hebei, China
175	Shaanhan 8675	M	1996	Shaanxi, China
176	Jinmai 50	M	1996	Shanxi, China
177	Jinmai 51	M	1996	Shanxi, China
178	Jinmai 53	M	1996	Shanxi, China
179	Zhongmai 9	M	1997	Beijing, China
180	Luoyang 8628	M	1997	Henan, China
181	Yumai 47	M	1997	Henan, China
182	Yumai 48	M	1997	Henan, China
183	Jinmai 54	M	1997	Shanxi, China
184	Han 4589	M	1998	Hebei, China
185	Cangmai 6001	M	1998	Hebei, China
186	Jimai 38	M	1998	Hebei, China
187	Lumai 15	M	1998	Shandong, China
188	Jinmai 57	M	1998	Shanxi, China
189	Wanmai 19	M	1999	Anhui, China
190	Shi 4185	M	1999	Hebei, China
191	Huaimai 18	M	1999	Jiangsu, China
192	Xinong 1043	M	1999	Shaanxi, China
193	Handan 6050	M	2000	Hebei, China
194	Wenmai 6	M	2000	Henan, China
195	Shannongyoumai 2	M	2000	Shandong, China
196	Jinmai 63	M	2000	Shanxi, China
197	Linfeng 3	M	2000	Shanxi, China
198	Yunhan 21-30	M	2000	Shanxi, China
199	Zhongyou 9507	M	2001	Beijing, China
200	Han 6172	M	2001	Hebei, China
201	Shijiazhuang 8	M	2001	Hebei, China
202	Jinmai 72	M	2001	Shanxi, China
203	Zhonghan 110	M	2002	Beijing, China
204	Lumai 23	M	2002	Shandong, China
205	Yannong 21	M	2002	Shandong, China
206	Jinnong 207	M	2002	Shanxi, China
207	Lunxuan 987	M	2003	Beijing, China
208	Heng 95 guan 26	M	2003	Hebei, China
209	Luohan 2	M	2003	Henan, China
210	Zhoumai 16	M	2003	Henan, China
211	Chang 6154	M	2003	Shanxi, China
212	Chang 6878	M	2003	Shanxi, China
213	Jinmai 68	M	2003	Shanxi, China
214	Nongda 135	M	2004	Beijing, China
215	Longjian 294	M	2004	Gansu, China
216	Heng 5229	M	2004	Hebei, China
217	Hengyou 18	M	2004	Hebei, China
218	Shimai 12	M	2004	Hebei, China
219	Shimai 13	M	2004	Hebei, China
220	Luohan 3	M	2004	Henan, China
221	Zhoumai 18	M	2004	Henan, China
222	Jimai 21	M	2004	Shandong, China
223	Taishan 23	M	2004	Shandong, China
224	Chang 4640	M	2004	Shanxi, China
225	Heng 7228	M	2005	Hebei, China
226	Yunong 949	M	2005	Henan, China
227	Xinong 928	M	2005	Shaanxi, China
228	Taishan 24	M	2005	Shandong, China
229	Yunhan 22-33	M	2005	Shanxi, China
230	Chang 6359	M	2005	Shanxi, China
231	Chang 6452	M	2005	Shanxi, China
232	Yunhan 23-35	M	2005	Shanxi, China
233	Hengguan 35	M	2006	Hebei, China
234	Jimai 22	M	2006	Hebei, China
235	Kenong 199	M	2006	Hebei, China
236	Luohan 6	M	2006	Henan, China
237	Yuzhan 4	M	2006	Henan, China
238	Chang 4738	M	2006	Shanxi, China
239	Jinmai 79	M	2006	Shanxi, China
240	Linhan 6	M	2006	Shanxi, China
241	Shimai 15	M	2007	Hebei, China
242	Shiyou 17	M	2007	Hebei, China
243	Bainong 160	M	2007	Henan, China
244	Luohan 7	M	2007	Henan, China
245	Luomai 8	M	2007	Henan, China
246	Luoyou 7	M	2007	Henan, China
247	Zhoumai 22	M	2007	Henan, China
248	Huaimai 25	M	2007	Jiangsu, China
249	Yunhan 20410	M	2007	Shanxi, China
250	Heng 4399	M	2008	Hebei, China
251	Shimai 18	M	2008	Hebei, China
252	Jimai 6	M	2008	Hebei, China
253	Fanmai 8	M	2008	Henan, China
254	Luohan 11	M	2008	Henan, China
255	Luohan 8	M	2008	Henan, China
256	Luomai 9	M	2008	Henan, China
257	Yubao 1	M	2008	Henan, China
258	Zhoumai 23	M	2008	Henan, China
259	Luomai 22	M	2008	Henan, China
260	Huapei 6	M	2008	Henan, China
261	Jimai 4	M	2008	Shandong, China
262	Heng 216	M	2009	Hebei, China
263	Shimai 19	M	2009	Hebei, China
264	Shiyou 20	M	2009	Hebei, China
265	Luohan 13	M	2009	Henan, China
266	Luohan 9	M	2009	Henan, China
267	Luomai 21	M	2009	Henan, China
268	Luomai 23	M	2009	Henan, China
269	Yunong 416	M	2009	Henan, China
270	Zhengfeng 9962	M	2009	Henan, China
271	Xinong 189	M	2009	Shaanxi, China
272	Yunhan 719	M	2009	Shanxi, China
273	Cangmai 6005	M	2010	Hebei, China
274	Shanyou 2	M	2010	Henan, China
275	Yunhan 618	M	2010	Shanxi, China
276	Xinong 688	M	2011	Shaanxi, China
277	Heng 136	M	2011	Hebei, China
aM, AL and L indicate modern varieties, advanced lines and landraces, respectively.

## Sheet: Table S2
Table S2 Cultivars derived from Xiaobaimai and Mazhamai
Xiaobaimai derivatives	Generation	Mazhamai derivatives	Generation
Nongda 36	1	Bima 2	1
Nongda 183	1	Hengshui 6404	2
Nongda 311	1	Xingxuan 1	2
Nongda 90	1	Beijing 8	2
Taiyuan 566	1	Shaannong 4	2
Shijiazhuang 407	1	Xuzhou 6	2
Beijing 5	1	Huaishu 10	2
Beijing 6	1	Changle 5	2
Beijing 7	1	Jinan 2	2
Jinmai 1	2	Shijiazhuang 54	2
Nongda 155	2	Qingchun 1	2
Nongda 166	2	Qingchun 2	2
Gongnong 12	2	Shaannong 17-17	2
Weimai 4	2	Zhengzhou 24	2
Keyi 29	2	Shaanhe 6	2
Hanxuan 1	2	Shaannong 1	2
Hanxuan 2	2	Shaannong 18	2
Hanxuan 3	2	Beijing 13	3
Jinmai 5	2	Nongda 198	3
Jinmai 8	2	Jinan 10	3
Jinmai 17	2	Jimai 2	3
Jimai 32	2	Pingliang 35	3
Yanan 15	2	Xifeng 9	3
Jimai 6	2	Jimai 1	3
Luonong 10	2	Jinmai 29	4
Jinan 10	2	Qingfeng 1	4
Jinmai 44	3	Zhongmai 44	4
Jinmai 16	3	Jinmai 47	4
Changzhi 515	3	Changwu 702	4
Dongfanghong 3	3	Fengkang 13	4
Jinmai 13	3	Pingliang 21	4
Jimai 9	3	Yunhan 20410	5
Xifeng 16	3	Linhan 6	5
Changmai 6005	3	Yunhan 22-33	5
Beijing 10	3	Luohan 13	5
Beijing 13	3	Jinmai 79	5
Fengkang 8	3	Jinmai 33	5
Fengkang 7	3	Luohan 2	5
Jingnong 79-13	3	Fengkang 8	5
Fengkang 10	3	Fengkang 7	5
Hengshui 6404	3	Jingnong 79-13	5
Xingxuan 1	3	Fengkang 10	5
Jinmai 29	3	Lantian 4	5
Jimai 22	4	Jing 437	5
Lantian 10	4	Zhongmai 40	5
Jimai 29	4	Zhongmai 42	5
Jinmai 18	4	Zhongmai 43	5
Jinmai 51	4	Luomai 15	5
Lantian 9	4	Zhongmai 36	5
Jinmai 33	4	Jinmai 100	6
Nongda 198	4	Jinmai 92	6
Qingfeng 1	4	Jintai 170	6
Beijing 8694	4	Jinmai 63	6
Jingdong 8	4	Xifeng 20	6
Jinmai 46	5	Zhongmai 175	6
Jinmai 53	5	Beijing 8694	6
Jinmai 92	5	Jingdong 8	6
Jinmai 79	5	Longyu 5	7
Luohan 2	5	Chang 4640	7
Lantian 4	5	Chang 6878	7
Jinmai 47	5	Chang 6154	7
Tai 10604	6	Chang 6452	7
Yunhan 20410	6	Jinmai 87	7
Linhan 6	6	Chang 7016	7
Yunhan 22-33	6	Linfeng 615	7
Changwu 134	6	Luohan 11	7
Jinmai 100	6	Luohan 9	7
Luohan 13	6	Luohan 6	7
Jinmai 63	6	Luohan 3	7
Xifeng 20	6	Changwu 134	8
Jing 437	6	Ningdong 16	8
Zhongmai 40	6	Jintai 1310	8
Zhongmai 42	6	Jintai 114	8
Zhongmai 43	6	Chang 8744	8
Luohan 15	6	Chang 6794	8
Zhongmai 36	6	Chang 5222	8
Longyu 5	7	Yunhan 137	8
Chang 4640	7	Changmai 6197	8
Jintai 170	7	Chang 7050	8
Chang 6878	7	Zhongmai 35	8
Chang 6154	7	Lumai 14	8
Chang 6452	7	Heng 136	8
Jinmai 87	7	Chang 6990	9
Chang 7016	7	Chang 6388	9
Zhongmai 175	7	Chang 9499	9
Ningdong 16	8	Zhongmai 41	9
Jintai 1310	8	Zhongmai 45	9
Jintai 114	8
Chang 8744	8
Chang 6794	8
Chang 5222	8
Yunhan 137	8
Changmai 6197	8
Chang 7050	8
Zhongmai 35	8
Chang 6990	9
Chang 6388	9
Chang 9499	9
Zhongmai 41	9
Zhongmai 45	9
Lumai 14	9
Zhongmai 14	10

## Sheet: Table S3
Table S3 Information of investigated traits and precipitation in each year and site
Year-site-treatment	PH	SL	ESNP	SNPP	GNP	TKW	GYP	DTF	Rainfall (mm)
10-SY-DHS	√	√	√	√	√	√	√	×	189
10-SY-DS	√	√	√	√	√	√	√	×
10-SY-HS	√	√	√	√	√	√	√	×
10-SY-NS	√	√	√	√	√	√	√	×
11-SY-DHS	√	√	√	√	√	√	×	×	131
11-SY-DS	√	√	√	√	√	√	×	×
11-SY-HS	√	√	√	√	√	√	×	×
11-SY-NS	√	√	√	√	√	√	×	×
12-SY-DHS	√	√	√	√	√	√	×	×	180
12-SY-DS	√	√	√	√	√	√	×	×
12-SY-HS	√	√	√	√	√	√	×	×
12-SY-NS	√	√	√	√	√	√	×	×
13-CP-DS	√	√	√	√	√	√	×	×	158
13-CP-NS	√	√	√	√	√	√	×	×
15-SY-DHS	√	√	√	√	√	√	√	√	161
15-SY-DS	√	√	√	√	√	√	√	√
15-SY-HS	√	√	√	√	√	√	√	√
15-SY-NS	√	√	√	√	√	√	√	√
16-SY-DHS	√	√	√	√	√	√	√	√	173
16-SY-DS	√	√	√	√	√	√	√	√
16-SY-HS	√	√	√	√	√	√	√	√
16-SY-NS	√	√	√	√	√	√	√	√
16-CP-DS	√	√	√	√	√	√	√	√	178
16-CP-NS	√	√	√	√	√	√	√	√
17-SY-DHS	√	√	√	√	√	√	√	√	127
17-SY-DS	√	√	√	√	√	√	√	√
17-SY-HS	√	√	√	√	√	√	√	√
17-SY-NS	√	√	√	√	√	√	√	√
17-CP-DS	√	√	√	√	√	√	√	√	143
17-CP-NS	√	√	√	√	√	√	√	√
"√" indicates accomplished, "×"indicates unaccomplished
SY: Shunyi
CP: Changping
PH: plant height
SL: spike length
ESNP: effective spikes number per plant
SNPP: spikelet number per spike
GNP: grain number per spike
TKW: thousand kernel weight
GYP: grain yield per plant
DTF: day to flowering

## Sheet: Table S4
Table S4 Statistical information of linkage map for DH population
Chromosome	Linkage group	Bin number	Linkage group length (cM)	Average interval distance (cM)
1A	1	113	180.19	1.59
1B	2	117	139.92	1.2
1D	3	37	171.26	4.63
2A	4	106	162.08	1.53
2A	5	11	18.85	1.71
2B	6	52	88.32	1.7
2B	7	12	32.45	2.7
2D	8	86	246.66	2.87
3A	9	101	224.05	2.22
3A	10	29	75.03	2.59
3B	11	135	158.46	1.17
3B	12	19	87.91	4.63
3D	13	67	277.63	4.14
4A	14	77	158.68	2.06
4B	15	68	159.34	2.34
4D	16	50	104.13	2.08
5A	17	49	78.12	1.59
5A	18	30	68.12	2.27
5A	19	25	57	2.28
5B	20	104	229.62	2.21
5D	21	69	253.32	3.67
6A	22	99	196.39	1.98
6B	23	81	132.01	1.63
6D	24	13	15.96	1.23
6D	25	8	33.96	4.25
6D	26	19	110.38	5.81
6D	27	9	6.6	0.73
7A	28	129	229.34	1.78
7B	29	77	211.9	2.75
7D	30	62	174.76	2.82
Total/Mean	30	1854	4082.44	2.47

## Sheet: Table S5
Table S5 Analysis of variance (ANOVA) of agronomic traits components, and other related traits
Trait	G	T	YS	YS × G	T × G	YS × T	YS × T × G
GYP (g)	**	**	**	**	ns	**	ns
ESNP	**	**	**	ns	ns	**	ns
GNP	**	**	**	**	ns	**	ns
SNPP	**	ns	**	**	ns	ns	ns
TKW (g)	**	**	ns	**	ns	**	ns
PH (cm)	**	**	**	**	ns	**	ns
SL (cm)	**	**	**	**	ns	**	ns
DTF (d)	**	**	**	ns	ns	**	ns
SL: spike length
ESNP: effective spikes number per plant
SNPP: spikelet number per spike
GNP: grain number per spike
TKW: thousand kernel weight
GYP: grain yield per plant
DTF: day to flowering
G, genotype; T, treatment; YS, year-site. Significance level: *P<0.05, **P<0.01, ***P<0.001; ns, non-significant.

## Sheet: Table S6
Table S6 Summary statistics of BLUPs of agronomic traits
Treatment	Trait	Mean	Min	Max	SD	CV (%)	Skewness	Kurtosis	H2
Non-stress	GYP (g)	10.5932	7.72	13.49	1.03356	9.75683	-0.015	-0.147	0.581
	ESNP	8.802	6.24	11.28	0.90685	10.3028	0.429	-0.202	0.7072
	SNPP	19.631	16.58	22.83	1.01869	5.18919	0.186	0.145	0.8397
	GNP	46.2	38.9988	55.1553	2.86842	6.2087	0.390554	0.30654	0.8458
	TKW (g)	41.551	27.29	51.74	4.18068	10.0616	-0.391	0.394	0.9091
	PH (cm)	92.15	57.08	129.22	18.5258	20.104	0.186	-1.113	0.971
	SL (cm)	8.7563	6.2	11.48	0.97659	11.153	-0.232	0.045	0.9311
	DTF (d)	210.308	204.033	219.055	2.74976	1.30749	-0.287042	-0.759649	0.9657
Drought-stressed	GYP (g)	8.9181	7.28804	11.4996	0.715082	8.01832	0.472988	0.817574	0.5547
	ESNP	8.2174	6.07509	11.0052	0.794327	9.6664	0.647057	0.776585	0.6773
	SNPP	19.5457	16.4364	23.4521	1.01447	5.19026	0.300765	0.909694	0.8664
	GNP	43.956	36.05	57.01	3.69983	8.41712	0.395	0.183	0.8202
	TKW (g)	40.466	26.472	51.1557	4.07289	10.065	-0.42778	0.227689	0.9279
	PH (cm)	84.363	53.805	118.13	16.4945	19.5519	0.219028	-1.07939	0.9669
	SL (cm)	8.5296	6.04756	10.8529	0.915713	10.7357	-0.293821	0.27178	0.9141
	DTF (d)	209.178	202.136	217.157	2.88017	1.3769	-0.47043	-0.456483	0.9422
Heat-stressed	GYP (g)	8.5283	6.99976	10.2572	0.537372	6.30105	0.0370211	0.105408	0.54
	ESNP	7.7964	6.26076	10.0468	0.624942	8.01578	0.586714	0.879414	0.5043
	GNP	45.336	36.16	57.23	4.1551	9.16512	0.187	-0.446	0.8519
	TKW (g)	39.9327	27.2828	50.864	3.77125	9.44401	-0.318612	0.440365	0.6776
Drougth-heat-stressed	GYP (g)	6.968	5.04	9.1	0.61125	8.77224	0.281	0.795	0.476
	ESNP	7.5058	6.12	9.56	0.55512	7.39588	0.629	0.965	0.45
	GNP	43.66	33.9252	55.522	3.65873	8.38005	0.297998	0.0440217	0.8259
	TKW (g)	35.313	25.64	46.93	3.70372	10.4883	-0.007	0.041	0.7615
SL: spike length
ESNP: effective spikes number per plant
SNPP: spikelet number per spike
GNP: grain number per spike
TKW: thousand kernel weight
GYP: grain yield per plant
DTF: day to flowering
Min: minimum
Max: maximum
SD: standard deviation
CV: coefficient of variation
H2: broad-sense heritability

## Sheet: Table S7
Table S7 Number of SNPs, haplotypes and haplotype blocks on each chromosome
Chromosome	Total SNPs	Total haplotype blocks	Total SNPs in haplotype block
1A	27205	1400	25534
1B	20954	1307	19498
1D	10151	954	7691
2A	28514	1677	26594
2B	28489	1682	26256
2D	9967	1101	6799
3A	18557	1084	16818
3B	46155	1688	44616
3D	6681	656	4098
4A	15526	928	13873
4B	13046	818	11622
4D	3284	388	1635
5A	22125	1137	20544
5B	34596	1362	32946
5D	7782	782	4947
6A	16442	1054	14964
6B	24157	1491	22390
6D	6892	824	4309
7A	28994	1528	27107
7B	16831	1160	14906
7D	9333	1082	5971
Genome A	157363	8808	145434
Genome B	184228	9508	172234
Genome D	54090	5787	35450
Whole genome	395681	24103	353118

## Sheet: Table S8
Table S8 Information of candidate SNPs (cSNPs) detected by GWAS
Number	Trait	cSNP	Chromosome	Position (bp)	P-value (FarmCPU)	P-value (MLM)	P-value (GLM)	SNP effect (FarmCPU)	Haplotype block	Collection 1a	Collection 3b	Collection 4c	Near QTL/locus Previously reported in the same chromosome
1	GNP-NS	AX-109855665	1A	29189833	1.10578e-05	0.000817387	1.10578e-05	-1.18845	29121773-29189833
2	GYP-HS-R	AX-111105973	1A	495744205	3.25188e-06	1.14236e-05	3.25188e-06	-0.104274	495739792-495744205
3	GNP-NS	AX-108935266	1A	510363294	1.0558e-05	0.000104512	1.0558e-05	1.24724	509711448-510711430
3	GNP-DS	AX-108935266	1A	510363294	0.000605346	1.17679e-05	1.46767e-05	0.55679	509711448-510711430
3	GNP-HS	AX-108935266	1A	510363294	0.000541073	6.89726e-06	1.52456e-05	0.483027	509711448-510711430
3	GNP-DHS	AX-108935266	1A	510363294	2.36945e-06	1.87918e-05	2.36945e-06	1.24768	509711448-510711430
4	ESNP-DHS	AX-110542290	1A	568497071	6.15542e-06	1.31629e-05	6.15542e-06	-0.175327	568122088-568497071
5	GNP-NS	AX-110538688	1A	578902802	1.35416e-05	0.00106472	1.35416e-05	1.41269	578555644-578916565			√
6	SNPP-NS	AX-94818548	1B	16506242	2.47385e-06	0.00178792	2.73464e-07	0.251265	16506242-16599642
7	FT-NS	AX-110366413	1B	593509445	4.81095e-06	0.00746096	4.81095e-06	-0.729934	593447662-593767496				wsnp_Ex_c1412_2711077	Zhang et al., 2018
8	FT-DS	AX-94494415	1B	593923491	3.35297e-06	0.0150085	3.35297e-06	-0.789365	593838205-594649787				wsnp_Ex_c1412_2711077	Zhang et al., 2018
9	PH-DS-R	AX-111287959	1B	594008797	2.81339e-06	9.89601e-05	2.81339e-06	-0.00785483	593838205-594649787
10	FT-DS	AX-109322290	1B	605009100	4.58311e-06	0.00885057	4.58311e-06	0.758304	604659181-605657217
11	FT-NS	AX-108979535	1B	613418215	9.0722e-06	0.0152757	9.0722e-06	0.684553	613417724-614417689
11	FT-DS	AX-108979535	1B	613418215	1.70708e-05	0.00673676	1.70708e-05	0.702677	613417724-614417689
12	GYP-HS	AX-110947949	1B	645269062	4.06e-06	0.000407313	4.06392e-06	-0.140957	644426779-645363141
13	TKW-DHS-R	AX-94948444	1B	654241359	2.53756e-06	5.30101e-06	2.53756e-06	0.0171358	654241219-654241374
14	SL-NS	AX-109314928	1B	685650335	2.36649e-07	0.00647931	3.39108e-08	0.230065	685650335-685719027	√
14	SL-DS	AX-109314928	1B	685650335	3.90031e-06	0.00698301	9.23519e-09	0.178647	685650335-685719027	√
15	SNPP-DS	AX-110281648	1D	20833072	7.29276e-06	0.0239862	3.32608e-08	0.287343	20708853-21689102
16	FT-NS	AX-94456680	1D	295283147	7.07422e-06	0.00120391	7.07422e-06	-0.657639		√
16	FT-DS	AX-94456680	1D	295283147	4.6649e-06	0.00017626	4.6649e-06	-0.709028		√
17	GNP-DHS	AX-94433750	1D	336365062	1.96715e-06	4.61938e-05	1.96715e-06	1.77605
18	GNP-DHS	AX-110623900	1D	412160519	1.09184e-05	4.0904e-05	1.09184e-05	1.11217
19	TKW-DHS-R	AX-94752800	1D	470896000	5.56395e-06	1.14415e-05	5.56395e-06	-0.0175462
20	SNPP-NS	AX-111515176	2A	48739504	6.70474e-09	1.63572e-05	9.3585e-09	-0.219924	48736907-48866673
20	SNPP-DS	AX-111515176	2A	48739504	8.85796e-09	3.31553e-05	1.48741e-09	-0.222467	48736907-48866673
21	GNP-NS	AX-111753865	2A	73169713	7.34447e-06	0.000139075	7.34447e-06	1.25428	72742696-73181985
22	GNP-DHS	AX-111008253	2A	80285081	1.28415e-05	0.001186	1.28415e-05	1.64261
23	GNP-DS-R	AX-95085564	2A	87856661	1.85919e-05	5.09651e-05	1.85919e-05	-0.0152763	87449845-87875621
24	GYP-DS-R	AX-109313311	2A	378746669	9.08886e-06	1.82202e-05	9.08886e-06	0.0246098
25	ESNP-DS	AX-109628237	2A	678847328	1.78366e-05	6.70549e-06	1.78366e-05	0.183628					QSpp.cau-2A.1	Guan et al., 2018
26	GYP-DHS-R	AX-109452244	2A	723884056	4.49706e-06	4.17617e-05	4.49706e-06	-0.0373979	723825710-724116881
27	ESNP-DHS-R	AX-111545222	2A	724302722	8.00952e-06	8.00952e-06	1.5469e-05	-0.0293423	724299733-724305163
28	GNP-NS	AX-111582102	2A	734741886	1.03137e-05	0.00143517	1.03137e-05	1.01942	734740101-734759016	√
29	GNP-DS-R	AX-95010361	2A	744635427	6.15594e-06	5.38492e-05	6.15594e-06	-0.0247613
30	TKW-NS	AX-110519021	2A	751388455	1.43261e-05	0.0188388	9.31714e-08	0.58324	751387008-751418338	√	√	√	IACX987	Ma et al., 2018
30	TKW-DS	AX-110519021	2A	751388455	9.60958e-06	0.0100197	2.40667e-08	0.58924	751387008-751418338	√	√	√	IACX987	Ma et al., 2018
31	TKW-DS-R	AX-111476257	2A	770198409	1.80202e-05	3.90173e-05	1.80202e-05	-0.00986719	770197747-771191355
32	GNP-DHS	AX-109651423	2B	38730841	1.18449e-05	0.000193965	1.18449e-05	1.2746				√
33	PH-DS-R	AX-94500252	2B	89491810	1.11571e-05	0.000321805	1.11571e-05	-0.00730231	89489255-90383893
34	GNP-NS	AX-109035986	2B	95804504	1.14252e-05	0.000517614	1.14252e-05	1.29514	95791818-96165829
35	GYP-NS	AX-94964288	2B	135691635	7.18712e-08	4.33704e-05	7.18712e-08	0.314127		√	√	√
35	GYP-DS	AX-94964288	2B	135691635	9.29e-11	7.23872e-06	2.1126e-09	0.182559		√	√	√
35	GNP-NS	AX-94964288	2B	135691635	1.91248e-06	0.00375444	1.91248e-06	1.06715		√	√	√
35	GNP-DS	AX-94964288	2B	135691635	2.5792e-07	0.000221447	4.80033e-08	0.585802		√	√	√
35	GNP-DHS	AX-94964288	2B	135691635	1.76149e-05	0.00881158	1.76149e-05	0.875288		√	√	√
36	GNP-NS	AX-110912515	2B	172859324	2.13316e-06	0.00238308	2.13316e-06	-1.09688	172216176-172859324
37	GNP-DS	AX-111595944	2B	175062369	7.47552e-06	0.000471017	1.04247e-06	0.566271	174989427-175068832
38	GYP-DS	AX-109912627	2B	182719955	4.65e-10	7.74512e-05	1.0319e-06	-0.198058	182712015-182895741
39	SNPP-NS	AX-95137252	2B	262470364	1.66284e-06	5.56209e-06	1.47242e-05	0.16475
39	SNPP-DS	AX-95137252	2B	262470364	1.18358e-06	1.13948e-05	0.000180881	0.180546
40	PH-DS-R	AX-109487092	2B	296614240	4.88955e-06	5.56053e-05	4.88955e-06	-0.0136225	296014624-297014600
41	PH-DS-R	AX-110919251	2B	353564237	1.36986e-05	0.000102184	1.36986e-05	0.0119219	352642678-353625662
42	PH-DS-R	AX-111777972	2B	375251302	1.84473e-05	0.000149471	1.84473e-05	0.0119035
43	GNP-NS	AX-111073964	2B	391365352	1.21194e-05	0.000208442	1.21194e-05	1.63641	391042716-391982363			√	QGns.cau-2B.4	Guan et al., 2018
44	GNP-NS	AX-111470504	2B	399704597	6.45255e-06	9.09797e-05	6.45255e-06	-1.4354	399353819-399705611
45	GNP-NS	AX-109949033	2B	405287003	1.21194e-05	0.000208442	1.21194e-05	-1.63641	405227902-405656829
46	PH-DS-R	AX-111709694	2B	413080933	6.72398e-06	5.20155e-05	6.72398e-06	0.0104124	413080933-414071288
47	PH-DS-R	AX-111683995	2B	425096503	1.07897e-05	7.46643e-05	1.07897e-05	-0.0105312	424912773-425436708
48	PH-DS-R	AX-110050586	2B	461911466	1.53631e-05	8.43626e-05	1.53631e-05	-0.0106484
49	GYP-DHS	AX-109641008	2B	507971627	4.01845e-06	8.38194e-06	4.01845e-06	0.25885	507971627-508968666
50	GYP-DHS	AX-108810781	2B	512178789	9.75861e-06	1.78166e-05	9.75861e-06	-0.242842	511346550-512344591
51	FT-DS	AX-94557457	2B	553873738	1.03497e-05	0.0001919	1.03497e-05	0.683022	553650960-554293786
52	FT-NS	AX-108814364	2B	566101297	2.40625e-06	0.00110435	2.40625e-06	1.08767	565216164-566212959
52	FT-DS	AX-108814364	2B	566101297	4.47131e-06	0.00152448	4.47131e-06	1.12108	565216164-566212959
53	GNP-NS	AX-110070301	2B	572707638	1.36211e-05	0.00236233	1.36211e-05	-1.05639	572594125-573593863
54	GNP-NS	AX-110595627	2B	577551256	1.179e-06	7.31e-05	1.179e-06	-1.1495		√
55	TKW-DHS-R	AX-109977859	2B	593663134	2.34739e-06	6.07674e-06	2.34739e-06	0.0164383	593650396-593673915
56	GYP-DS-R	AX-111496721	2B	649534273	1.4305e-05	6.20812e-05	1.4305e-05	0.0341544	649482899-650482879
56	GYP-DHS-R	AX-111496721	2B	649534273	2.84014e-07	3.89431e-06	2.84014e-07	0.0350478	649482899-650482879
57	GNP-DS-R	AX-111541695	2B	707958872	1.52011e-05	0.000327955	1.52011e-05	0.0133215	707655690-707974648
58	GNP-DS-R	AX-108834535	2B	726053574	1.61698e-07	5.33852e-06	1.61698e-07	0.0180376	725967451-726126810
59	GYP-HS-R	AX-111449886	2B	744853702	1.83496e-05	1.50111e-05	1.83496e-05	0.128498	744835501-745681450
60	GNP-DS-R	AX-108862747	2B	747226742	4.99992e-06	3.75775e-05	4.99992e-06	0.0226278	747180111-747351829
61	ESNP-HS-R	AX-109480245	2B	750016204	1.60578e-05	5.80808e-05	1.60578e-05	0.019769	750016204-751014115
62	GNP-HS	AX-109648816	2B	775174987	1.97571e-07	6.34331e-05	1.41595e-05	0.62173	775169851-775336706
63	GNP-NS	AX-94625066	2B	779855038	9.93922e-08	0.00027063	9.93922e-08	-1.86081
64	ESNP-DHS	AX-95249374	2B	788244006	4.35191e-06	1.06443e-05	4.35191e-06	-0.159892	788244002-788524850
65	SNPP-DS	AX-109999331	2D	8288777	2.65485e-07	0.000107642	1.17696e-07	0.205694
66	PH-NS	AX-111915032	2D	12721336	5.55296e-05	4.52828e-07	1.06284e-05	-4.12955		√
67	ESNP-DS	AX-109741923	2D	17947865	9.61395e-06	0.000135105	9.61395e-06	0.16986	17836417-18201954
68	SL-NS	AX-108991361	2D	23304055	7.87255e-09	4.65085e-07	8.95525e-11	-0.242823		√	√	√	Kukri_rep_c113120_104, Kukri_c51992_290	Ma et al., 2018; Sun et al., 2017
68	SL-DS	AX-108991361	2D	23304055	1.20596e-06	5.47121e-06	1.59928e-08	-0.169048		√	√	√	Kukri_rep_c113120_104, Kukri_c51992_290	Ma et al., 2018; Sun et al., 2017
69	PH-NS	AX-110276364	2D	24941491	0.0164289	2.57873e-07	1.54031e-05	3.53899		√	√
69	PH-DS	AX-110276364	2D	24941491	0.0181069	1.79271e-05	4.47255e-07	3.13027		√	√
70	TKW-HS	AX-111066402	2D	52106277	9.11417e-07	0.000272642	2.47122e-06	0.770924
71	ESNP-NS	AX-110109181	2D	114547516	4.81855e-07	3.00484e-05	4.81855e-07	0.325673		√		√
72	ESNP-DS	AX-111169886	2D	119832992	1.4337e-05	4.52128e-05	1.4337e-05	0.315338
73	ESNP-DHS-R	AX-109395807	2D	484367605	1.60076e-06	1.60076e-06	5.19385e-06	0.0212897
74	PH-DS-R	AX-110167583	2D	484786035	5.54453e-06	0.000145279	5.54453e-06	-0.00885873
75	GNP-DHS-R	AX-109297771	2D	580250042	1.33985e-05	1.92497e-05	1.33985e-05	0.0207663	580250042-580633704
76	FT-NS	AX-110402933	2D	595267703	1.86582e-05	0.0280372	1.86582e-05	0.637138	595214100-595277380
77	FT-NS	AX-109925679	2D	600299304	1.41877e-05	0.0126254	1.41877e-05	-0.662979	600298353-600319883
78	TKW-DHS-R	AX-109497315	2D	649694886	2.99393e-07	9.21145e-07	2.99393e-07	0.0137442	649592783-649782622
79	TKW-DS-R	AX-109259942	2D	649743343	1.02034e-06	1.49585e-06	1.02034e-06	-0.0110309	649592783-649782622
79	TKW-HS-R	AX-109259942	2D	649743343	8.96011e-08	4.15524e-07	8.96011e-08	-0.0157699	649592783-649782622
80	TKW-HS	AX-109521565	3A	35445951	1.34539e-06	2.30541e-05	5.24543e-08	0.572576	35436230-35501384
81	GYP-NS	AX-111833755	3A	36884317	1.07735e-05	0.000987994	1.07735e-05	-0.254549	36820726-37820677	√	√
82	GYP-HS	AX-111675640	3A	486550952	4.7e-06	0.000254148	4.69948e-06	-0.166151	485594675-486594420	√	√
83	TKW-DS	AX-111522081	3A	496600848	7.44874e-10	0.00314626	1.71042e-05	0.94785	496600848-497293926
84	ESNP-DS	AX-110393351	3A	511770735	5.21851e-06	2.91991e-05	5.21851e-06	-0.19108	511758742-511770735	√	√
85	GYP-DHS	AX-110543580	3A	526769544	1.1819e-06	5.54669e-06	1.1819e-06	-0.175011	525846703-526846587	√		√
86	FT-DS	AX-110998595	3A	530187918	7.58377e-06	0.00057668	7.58377e-06	-1.12709	529205090-530204708				Tdurum_contig11121_834	Zhang et al., 2018
87	FT-DS	AX-111752103	3A	556458773	3.64711e-06	0.000213029	3.64711e-06	1.13486	556362046-556458773				wsnp_Ku_rep_c68484_67500021	Zhang et al., 2018
88	PH-DS-R	AX-108846535	3A	557113771	1.65028e-05	5.8461e-05	1.65028e-05	-0.00952561	556984480-557984373
89	FT-NS	AX-111630734	3A	557919726	9.48377e-06	0.00126109	9.48377e-06	1.0516	556984480-557984373	√			wsnp_Ku_rep_c68484_67500021	Zhang et al., 2018
90	GYP-HS	AX-110039270	3A	651627127	5.53e-06	0.000279549	5.52819e-06	-0.134373	651587662-652026331				Excalibur_c39508_88	Sun et al., 2017
91	SNPP-NS	AX-110650030	3A	725267385	1.83283e-05	0.000334731	8.65475e-07	0.259082	725148379-725267385
92	GYP-HS	AX-111064817	3A	750039417	8.98e-06	1.0114e-05	8.98253e-06	0.220737	749939838-750101213
93	GNP-HS	AX-111687532	3B	12397407	7.32223e-11	9.74392e-05	1.00731e-05	1.16242	12396066-13251121
94	GNP-NS	AX-111070568	3B	40190631	1.34033e-05	0.00025951	1.34033e-05	-1.05977	39901804-40525162	√
95	GNP-NS	AX-110379346	3B	355394380	1.63826e-06	0.00188488	1.63826e-06	-1.10978	354528310-355432438
96	FT-DS	AX-110963337	3B	448009795	7.29341e-06	4.82389e-06	7.29341e-06	0.755578	447258136-448258110
97	GNP-NS	AX-108898351	3B	553458416	1.81415e-05	0.000356452	1.81415e-05	-1.8678					BS00066466_51	Shi et al., 2017
98	GYP-HS-R	AX-108752003	3B	610182127	1.15093e-05	2.9088e-05	1.15093e-05	-0.090737
99	TKW-NS	AX-111545036	3B	669283233	2.09186e-11	1.83976e-05	2.67984e-09	-1.54888	668305248-669284766	√
100	PH-DS-R	AX-110445230	3B	729597142	1.27187e-05	0.000161014	1.27187e-05	-0.00853924
101	FT-DS	AX-110543028	3B	737848012	6.46419e-06	5.48973e-07	6.46419e-06	1.10918	736937545-737930106
102	FT-NS	AX-110546268	3B	739123477	2.70252e-06	2.92748e-06	2.70252e-06	-1.06085	738505982-739170231
103	ESNP-NS	AX-110192336	3B	743126508	8.60565e-06	0.000141576	8.60565e-06	0.394702	742525164-743525128
104	FT-NS	AX-109347514	3B	744907093	1.47501e-07	8.45956e-07	1.47501e-07	-1.07442	744594685-745444430
104	FT-DS	AX-109347514	3B	744907093	5.84945e-07	9.52478e-07	5.84945e-07	-1.08353	744594685-745444430
105	PH-DS-R	AX-94856999	3B	810141759	1.22533e-05	0.000444666	1.22533e-05	-0.00927387
106	TKW-DS	AX-109866226	3B	810307974	3.81991e-09	0.000896493	6.85538e-07	-0.968767	810303660-810307974				QKWpur-3B.1, Kukri_c43464_89	Daba et al., 2018; Ma et al., 2018
107	GYP-HS	AX-111497013	3B	824660069	8.98e-06	1.0114e-05	8.98253e-06	0.220737	824660069-824672879
108	GNP-NS	AX-94855510	3D	22767432	7.45915e-06	0.000206585	7.45915e-06	-1.09067	22363922-23063365	√		√
108	GNP-DS	AX-94855510	3D	22767432	2.16976e-11	1.78771e-05	8.07031e-07	-0.896692	22363922-23063365	√		√
109	GNP-HS-R	AX-109466386	3D	180398197	4.99185e-06	3.44431e-05	4.99185e-06	-0.0220521
110	FT-DS	AX-109715415	3D	300914293	4.11984e-06	0.00762066	4.11984e-06	0.868375
111	SL-NS	AX-109884461	3D	307833275	6.41502e-09	9.31485e-05	4.81438e-07	0.447856
112	SNPP-DS-R	AX-94648607	3D	419901741	3.91473e-06	1.08601e-05	3.91473e-06	0.0178045		√
113	SNPP-NS	AX-110447484	3D	546337786	9.10393e-15	0.000152959	4.20374e-07	0.487567
114	FT-DS	AX-95012984	3D	554767131	7.08805e-06	4.18683e-06	7.08805e-06	1.0984	554767131-554767174
115	FT-NS	AX-111715272	3D	560553172	1.21678e-06	6.43518e-06	1.21678e-06	-0.954011			√	√
115	FT-DS	AX-111715272	3D	560553172	3.4549e-06	4.0717e-06	3.4549e-06	-0.967451			√	√
116	FT-DS	AX-89310251	3D	586957997	1.09959e-05	0.000176466	1.09959e-05	-1.17519
117	TKW-NS	AX-94601657	4A	2417292	6.73889e-07	0.000579599	1.48982e-06	-0.667562	2414310-2417292	√
118	PH-DS-R	AX-109389489	4A	124402608	1.27034e-05	0.00149222	1.27034e-05	0.0092506
119	GYP-HS-R	AX-94643703	4A	277889634	2.13844e-06	8.2818e-06	2.13844e-06	-0.143568	277889634-277890309
120	GYP-DHS-R	AX-111536581	4A	424386410	1.13452e-05	8.67287e-05	1.13452e-05	-0.0355364
121	GNP-NS	AX-109481967	4A	554627067	1.42887e-05	0.00100192	1.42887e-05	0.99811	554627067-554629255
122	ESNP-DS	AX-86177849	4A	602911145	9.70796e-06	2.07933e-05	9.70796e-06	0.173552	602899769-603030053
123	PH-NS	AX-111795362	4A	616685694	9.22922e-10	0.000302833	1.05444e-07	2.89611	616685694-616874240	√		√
123	PH-DS	AX-111795362	4A	616685694	5.64641e-07	0.000148436	5.22186e-08	2.11222	616685694-616874240	√		√
124	GNP-NS	AX-109938230	4A	647346724	1.64554e-05	0.0025148	1.64554e-05	-1.95646	647329373-648006706	√		√	QGns.cau-4A.4, qKnps-4A	Guan et al.,2018; Cui et al., 2017
124	GNP-DS	AX-109938230	4A	647346724	2.79224e-08	0.000574195	7.92051e-07	-1.32533	647329373-648006706	√		√	QGns.cau-4A.4, qKnps-4A	Guan et al.,2018; Cui et al., 2017
125	SNPP-DS	AX-111653312	4A	659640300	8.33789e-07	0.00451507	6.42766e-08	-0.177225	659640154-660640104
126	GNP-NS	AX-94433908	4A	681361201	3.64478e-08	2.5889e-06	3.64478e-08	-1.52473	681177122-681659340	√			QKNS.caas-4AL	Gao et al., 2015
127	GNP-DHS-R	AX-109857541	4A	681651206	1.70839e-05	6.66106e-05	1.70839e-05	0.0166108	681177122-681659340
128	GNP-HS	AX-109007326	4A	682741218	1.39093e-10	1.87355e-06	5.28751e-09	-0.813482	681901159-682760916				QKNS.caas-4AL	Gao et al., 2015
129	SL-DS-R	AX-108789562	4A	703678478	1.34258e-05	2.5238e-05	1.34258e-05	0.0107086	703653451-703880833
130	TKW-DHS-R	AX-108824354	4A	713983221	1.25987e-05	2.92556e-05	1.25987e-05	-0.0136916	713521974-713983221
131	SL-NS	AX-111648212	4B	13410410	2.81211e-06	0.000238415	1.40012e-06	-0.175459	13391290-13410410
132	FT-NS	AX-111536988	4B	15428650	3.60108e-06	0.00322789	3.60108e-06	1.07693	14759802-15759439
132	FT-DS	AX-111536988	4B	15428650	2.31154e-06	0.000650347	2.31154e-06	1.1611	14759802-15759439
133	GNP-HS	AX-111251816	4B	63513764	4.24091e-06	2.97743e-05	1.31378e-05	0.447721	63231776-64113786
134	GNP-HS	AX-94795209	4B	320327920	8.3546e-10	1.04209e-05	5.51967e-06	-2.34836
135	SL-DS	AX-110648483	4B	488140746	3.43019e-16	0.000164706	6.0696e-07	-0.585626
136	GNP-NS	AX-89438414	4B	598261915	6.24872e-08	1.409e-05	6.24872e-08	-1.42367		√
136	GNP-DS	AX-89438414	4B	598261915	6.53732e-07	9.23736e-05	1.00293e-06	-0.702537		√
137	FT-DS	AX-94523502	4B	621968813	5.11187e-06	0.00315171	5.11187e-06	0.938219
137	PH-DS-R	AX-94523502	4B	621968813	1.6106e-05	0.000610193	1.6106e-05	-0.00911415
138	GNP-HS	AX-89380210	4B	652854799	4.03416e-08	0.00176673	3.35261e-06	-0.53272	652778604-652854799
139	GNP-HS-R	AX-111684538	4D	3983968	2.35915e-06	4.76147e-05	2.35915e-06	-0.0270227
140	PH-NS	AX-109665328	4D	18539635	0.00649913	1.06361e-13	4.65258e-09	7.33399	17613616-18539635	√	√	√	QPh.cau-4D.1	Guan et al.,2018
140	PH-DS	AX-109665328	4D	18539635	0.00224338	7.94583e-10	2.0594e-14	6.61533	17613616-18539635	√	√	√	QPh.cau-4D.1	Guan et al.,2018
141	PH-NS	AX-110594285	4D	44061650	5.18757e-08	4.85794e-08	2.39642e-14	3.72685		√		√	QPh.cau-4D.2	Guan et al.,2018
141	PH-DS	AX-110594285	4D	44061650	1.85155e-09	4.30874e-09	9.64707e-16	3.60116		√		√	QPh.cau-4D.2	Guan et al.,2018
142	PH-DS-R	AX-108976633	4D	451027852	4.74482e-06	6.58015e-05	4.74482e-06	-0.0089685
143	GNP-NS	AX-112290857	4D	474583434	8.66478e-08	9.0322e-06	8.66478e-08	1.4617
144	SNPP-DS-R	AX-89696150	5A	6725634	2.31001e-06	6.64552e-06	2.31001e-06	-0.00961294	6725634-6777609
145	FT-NS	AX-111144467	5A	9373485	9.13837e-06	0.00447257	9.13837e-06	-0.649017	9373308-9391669
146	PH-DS-R	AX-94538623	5A	18689484	1.74805e-05	6.69619e-05	1.74805e-05	-0.00674151	18689462-18689484
147	FT-NS	AX-109929811	5A	39928718	8.56416e-07	5.66636e-08	8.56416e-07	0.770541
147	FT-DS	AX-109929811	5A	39928718	3.68439e-08	3.46615e-09	3.68439e-08	0.906908
148	GYP-DS-R	AX-111057151	5A	125197290	1.52203e-05	4.06469e-05	1.52203e-05	-0.0307029	125197290-126195750
149	GYP-DS-R	AX-109384422	5A	145563988	1.4905e-05	3.90633e-05	1.4905e-05	0.0318306	144709606-145661518
150	GYP-DS-R	AX-109296973	5A	160365280	8.2905e-06	3.39639e-05	8.2905e-06	0.0308723
151	GYP-DS-R	AX-110476688	5A	183601383	4.54664e-06	1.91743e-05	4.54664e-06	-0.0316159
152	GYP-NS	AX-110509492	5A	212355463	1.69283e-06	0.000124635	1.69283e-06	-0.279197	212354365-212355463		√
153	GYP-DS-R	AX-111289812	5A	212629584	9.87666e-07	4.59525e-06	9.87666e-07	-0.0332637			√
154	GYP-DS-R	AX-109892357	5A	216407440	4.05036e-06	1.77492e-05	4.05036e-06	-0.0317835
155	GYP-DS-R	AX-111024628	5A	228907510	4.54664e-06	1.91743e-05	4.54664e-06	-0.0316159
156	GYP-DS-R	AX-110006806	5A	245770248	3.68578e-06	1.30189e-05	3.68578e-06	0.0314518	245324081-246057758
157	GYP-DS-R	AX-109653659	5A	279551134	4.54664e-06	1.91743e-05	4.54664e-06	0.0316159
158	TKW-NS	AX-110931848	5A	414099367	5.39818e-10	0.00108649	5.05212e-08	0.889608	413851953-414774604	√			Excalibur_c60683_908, Ex_c7603_1315	Ma et al., 2018; sun et al., 2017
158	TKW-DS	AX-110931848	5A	414099367	4.95207e-07	0.0017458	1.82026e-07	0.652704	413851953-414774604	√			Excalibur_c60683_908, Ex_c7603_1315	Ma et al., 2018; sun et al., 2017
159	TKW-DHS	AX-95169303	5A	422077746	4.12041e-09	0.00479378	2.46622e-06	-0.725538	422030638-423030569
160	ESNP-DS	AX-94886253	5A	427092355	7.01567e-06	0.000108324	7.01567e-06	-0.310233	427092355-427202078
161	GNP-HS-R	AX-94731678	5A	473022089	6.60571e-06	0.00017004	6.60571e-06	-0.0231814	473012923-473022465
162	GYP-NS	AX-109037396	5A	491715371	1.11715e-05	0.00108334	1.11715e-05	-0.255517	491714262-491715371		√
163	SL-NS	AX-110490078	5A	508694560	5.87429e-10	7.41429e-05	1.54858e-07	-0.290989	507713103-508711839
163	SL-DS	AX-110490078	5A	508694560	1.86722e-06	0.000857483	4.7788e-07	-0.201615	507713103-508711839
164	GYP-NS	AX-110404173	5A	535581782	1.79759e-05	0.00118954	1.79759e-05	0.339458	535567880-535588626			√
165	TKW-NS	AX-108822635	5A	535645645	2.50714e-11	0.0482983	1.1918e-08	1.13509	535591194-535645645			√	RAC875_c14963_1579	Sun et al., 2017
166	GYP-NS	AX-108842092	5A	555768596	1.34368e-05	9.28272e-05	1.34368e-05	0.348496	555709837-556684821
167	PH-NS	AX-110021120	5A	556738128	9.5515e-06	0.000667219	9.64666e-09	-3.02506	556686679-556797347
168	GNP-DS	AX-111761249	5A	595083572	2.06868e-09	5.86235e-06	5.42956e-09	-0.805248	594976584-595142460
169	GNP-DHS	AX-109993887	5A	595397431	3.27499e-06	0.00069453	3.27499e-06	-1.00202	595146479-596010631
170	ESNP-NS	AX-110551192	5A	617221380	9.53714e-07	5.69671e-06	9.53714e-07	-0.244361	617221380-617236204
171	ESNP-HS-R	AX-94742567	5A	690945676	1.09027e-05	2.58146e-05	1.09027e-05	0.0338104	690943295-690945676
172	SNPP-DS-R	AX-108980478	5B	8909719	2.31001e-06	6.64552e-06	2.31001e-06	0.00961294
173	GNP-NS	AX-109380456	5B	23362426	3.55002e-06	0.000872475	3.55002e-06	-1.25251	23362426-23424666		√
174	GYP-DS-R	AX-108964363	5B	24429244	3.15035e-07	1.35756e-06	3.15035e-07	0.0440199	23431210-24429244
175	SL-DS	AX-111694300	5B	35549101	1.55898e-06	0.00016778	5.30187e-07	0.17764	35544616-35696234
176	PH-DS-R	AX-109566039	5B	426136948	1.27034e-05	0.00149222	1.27034e-05	0.0092506
177	GNP-HS-R	AX-94413796	5B	439724775	1.83446e-05	0.000366304	1.83446e-05	0.0216284
178	TKW-HS	AX-110709756	5B	514284139	4.28838e-06	0.0466662	1.41604e-07	0.614068	513853619-514853107	√	√	√
179	TKW-DS	AX-108796205	5B	517796919	1.44892e-08	0.00533701	5.77941e-10	0.943418	517681128-518680967	√	√	√
180	TKW-DS-R	AX-109312888	5B	545165858	9.74549e-08	2.93882e-07	9.74549e-08	-0.0222894	544484096-545272353			√
181	GNP-HS-R	AX-108994162	5B	583179770	9.44045e-06	8.43854e-05	9.44045e-06	-0.0286483	583179460-583204178
182	GNP-DS-R	AX-110622619	5B	686555626	1.88027e-07	1.11258e-05	1.88027e-07	0.0185724	686049751-686895826	√	√
183	GNP-NS	AX-109329620	5B	686555754	1.89135e-06	0.000430841	1.89135e-06	-1.34243	686049751-686895826	√	√
183	GNP-HS-R	AX-109329620	5B	686555754	5.76968e-07	5.82673e-05	5.76968e-07	0.0225752	686049751-686895826	√	√
184	FT-DS	AX-110672443	5B	690722594	1.59292e-05	0.0655363	1.59292e-05	0.675944	690654548-690905763				Excalibur_rep_c107908_308	Zhang et al., 2018
185	PH-DS	AX-110991763	5B	697189742	0.00878446	1.10531e-05	3.86848e-06	4.64125	697184581-697189742
186	GNP-NS	AX-111696663	5B	699687096	1.06582e-05	7.31202e-05	1.06582e-05	-1.16212	699645036-700036609
187	GNP-HS-R	AX-109294729	5B	706834351	1.65308e-05	0.000130661	1.65308e-05	-0.0152355	706425810-707071440
188	GNP-NS	AX-94967296	5B	712008209	1.12728e-06	5.37696e-05	1.12728e-06	2.11192	712008197-712008335			√
189	GNP-DHS	AX-111193831	5B	712851622	1.41702e-05	0.00157076	1.41702e-05	1.19089	712705818-712860353			√
190	SNPP-DS-R	AX-89372214	5D	8535340	2.76487e-06	8.29505e-06	2.76487e-06	0.00959599
191	SNPP-DS-R	AX-110426499	5D	10043529	5.68967e-06	1.0568e-05	5.68967e-06	0.0131646
192	FT-NS	AX-110509376	5D	67579341	1.58356e-06	3.15065e-05	1.58356e-06	-1.15702
192	FT-DS	AX-110509376	5D	67579341	9.86367e-07	1.03591e-05	9.86367e-07	-1.24731
193	PH-NS	AX-111234929	5D	143749249	3.25137e-13	4.57292e-05	7.91029e-08	-4.32435		√
193	PH-DS	AX-111234929	5D	143749249	2.65145e-11	5.41057e-05	1.0426e-07	-3.61559		√
194	FT-NS	AX-110277066	5D	246428954	9.12586e-06	0.000334682	9.12586e-06	0.930311	246297404-246966588
195	PH-DS-R	AX-111481311	5D	449645939	1.27187e-05	0.000161014	1.27187e-05	-0.00853924
196	GNP-NS	AX-94390252	5D	492276719	7.81147e-06	0.00562644	7.81147e-06	-1.69185
197	ESNP-DS	AX-109319899	5D	507142067	2.54006e-06	0.000283869	2.54006e-06	-0.177005	506268081-507265396
198	GNP-DS-R	AX-95004381	5D	541936757	5.00339e-06	0.000103233	5.00339e-06	-0.0150051
199	GNP-NS	AX-94475972	5D	545123849	1.13771e-05	0.000445254	1.13771e-05	-1.05284
200	TKW-DHS	AX-111924948	5D	550426083	7.56162e-08	0.00150599	1.17463e-07	0.632675	550376219-550440496	√
201	PH-DS	AX-95233243	5D	553508486	0.00878446	1.10531e-05	3.86848e-06	4.64125	553507587-553508539				RAC875_c703_2551	Sun et al., 2017
202	GNP-NS	AX-94478764	5D	562006006	1.81415e-05	0.000356452	1.81415e-05	-1.8678				√
203	TKW-HS	AX-94386025	5D	562340846	1.71648e-05	0.0187602	1.08258e-07	-0.579996	562338069-562340978			√
204	PH-NS	AX-94829332	6A	1496903	5.57301e-07	0.000578521	2.91729e-06	1.79001	1496903-1496950
204	PH-DS	AX-94829332	6A	1496903	5.5011e-10	0.000360438	7.79107e-07	2.37594	1496903-1496950
205	GNP-DHS-R	AX-110621541	6A	2249447	1.56323e-05	2.60486e-05	1.56323e-05	0.0159753	2178272-2269176
206	PH-DS-R	AX-110923702	6A	27783768	1.27187e-05	0.000161014	1.27187e-05	-0.00853924				√
207	GYP-DS-R	AX-110975340	6A	33012943	2.06238e-07	1.08302e-06	2.06238e-07	-0.0292288	32667720-33185529
208	SL-NS	AX-108898745	6A	62587573	2.75276e-10	0.000203162	1.18115e-07	0.258794	62168820-63168702
209	GYP-NS	AX-94814333	6A	98043304	1.26184e-05	0.00128549	1.26184e-05	-0.277543	98043304-98049030		√
209	GYP-DS-R	AX-94814333	6A	98043304	9.57597e-06	5.61682e-05	9.57597e-06	0.0437712	98043304-98049030		√
209	GYP-HS-R	AX-94814333	6A	98043304	7.00437e-06	2.515e-05	7.00437e-06	0.0794448	98043304-98049030		√
209	GYP-DHS-R	AX-94814333	6A	98043304	1.31508e-05	0.000199365	1.31508e-05	0.0204506	98043304-98049030		√
210	SNPP-NS	AX-110483756	6A	106721603	2.17992e-10	5.2398e-05	5.95974e-07	0.221028	106721603-106797094				Excalibur_c22998_621	Daba et al., 2018
210	SNPP-DS	AX-110483756	6A	106721603	1.76041e-09	0.000404721	4.03804e-06	0.219721	106721603-106797094				Excalibur_c22998_621	Daba et al., 2018
211	GYP-DHS	AX-94665316	6A	129744379	1.32536e-05	3.30615e-05	1.32536e-05	-0.223819
211	GYP-DS-R	AX-94665316	6A	129744379	1.60107e-06	1.23343e-05	1.60107e-06	-0.0354619
211	GYP-DHS-R	AX-94665316	6A	129744379	1.33362e-05	0.000124745	1.33362e-05	-0.0282162
212	TKW-DHS	AX-108856985	6A	455400348	7.82899e-09	0.00268591	4.22582e-08	-0.847307	454939601-455486779
213	ESNP-NS	AX-108826251	6A	569689545	1.8855e-06	0.000117821	1.8855e-06	0.224234	569347673-569692414
214	ESNP-HS	AX-89439930	6A	574385826	9.52517e-06	1.05237e-05	9.52517e-06	0.142446	574286791-574524487
215	ESNP-HS	AX-111053102	6A	598213093	1.29768e-05	7.94218e-05	1.29768e-05	-0.294415	598209672-598316991		√
216	GNP-NS	AX-111513920	6A	614203284	9.70321e-06	0.00268893	9.70321e-06	1.11818	614165368-614369716
217	SNPP-NS	AX-94693461	6A	615431124	1.65138e-09	0.031585	7.17776e-07	-0.214338					RAC875_c66077_98	Sun et al., 2017
218	PH-DS-R	AX-110062413	6B	44585131	2.26216e-06	0.000123943	2.26216e-06	0.00814235
219	PH-DS-R	AX-111512608	6B	48127169	1.27187e-05	0.000161014	1.27187e-05	-0.00853924	48124937-48127169	√	√
220	TKW-NS	AX-109330285	6B	59294578	1.52428e-07	0.000102344	5.04091e-08	-0.842774	58682800-59294578	√	√
220	TKW-DS	AX-109330285	6B	59294578	1.20962e-09	0.00165158	8.902e-08	-0.913537	58682800-59294578	√	√
220	TKW-HS	AX-109330285	6B	59294578	7.0276e-11	0.00048063	2.9638e-07	-0.880026	58682800-59294578	√	√
220	TKW-DHS	AX-109330285	6B	59294578	1.5076e-12	4.94875e-05	4.77156e-09	-1.03518	58682800-59294578	√	√
221	GYP-DS-R	AX-109882312	6B	60597908	8.88086e-07	3.59057e-06	8.88086e-07	-0.0279389
222	GYP-NS	AX-94695383	6B	118186198	2.56932e-06	0.000448187	2.56932e-06	0.418469	118044505-118190383		√
223	GYP-NS	AX-111059016	6B	132866700	6.66104e-06	0.000875478	6.66104e-06	0.423132	132715335-133362244			√
224	GYP-DHS-R	AX-110631132	6B	156270035	1.78062e-05	0.000357634	1.78062e-05	0.0399343	156269992-156274216	√	√	√
225	GYP-NS	AX-110911679	6B	156272187	5.9085e-06	0.00179174	5.9085e-06	-0.384485	156269992-156274216	√	√	√
226	GYP-NS	AX-94727639	6B	158201799	1.50181e-05	0.00143829	1.50181e-05	-0.31348	158201086-159177025			√
227	GYP-DHS-R	AX-111192677	6B	160912051	4.62362e-06	9.41674e-06	4.62362e-06	0.0381731	160719280-161273144
228	GYP-DHS	AX-109932228	6B	161782523	5.10636e-06	1.67869e-05	5.10636e-06	-0.305661	161274680-162273430	√
229	GYP-HS-R	AX-109332208	6B	162709322	3.31298e-06	6.72269e-06	3.31298e-06	-0.129619	162650171-163650119
230	GYP-DHS-R	AX-110598918	6B	176297964	2.15059e-06	6.55075e-05	2.15059e-06	0.0237513	176286668-177278361
231	GYP-HS-R	AX-86178343	6B	185673644	7.34365e-06	3.54789e-05	7.34365e-06	0.111851	185667940-186165512
232	GYP-HS-R	AX-109446428	6B	189132336	1.31646e-05	5.35058e-05	1.31646e-05	-0.105632	189131057-189527778
233	GYP-DHS-R	AX-109505217	6B	189138727	9.30419e-07	1.35455e-05	9.30419e-07	-0.0317805	189131057-189527778
234	GYP-HS-R	AX-111549674	6B	192963308	7.45617e-06	3.38425e-05	7.45617e-06	0.109037	192489610-193489296
235	GYP-DS-R	AX-110438487	6B	195131472	2.98767e-07	3.25143e-06	2.98767e-07	-0.0382864	194537300-195279539
236	GYP-DHS	AX-109855972	6B	195491536	4.75626e-07	1.41183e-06	4.75626e-07	-0.288572				√
237	GYP-HS-R	AX-94736331	6B	199718542	1.49208e-05	4.90713e-05	1.49208e-05	0.0793392	199516266-200516093
238	GYP-DHS-R	AX-111047842	6B	206549874	8.18734e-07	2.5882e-05	8.18734e-07	-0.0242718	206549874-207163183
239	GYP-DHS-R	AX-110551480	6B	210253346	9.71108e-06	0.000249136	9.71108e-06	0.0219893
240	GYP-DHS-R	AX-109546154	6B	227069346	2.15059e-06	6.55075e-05	2.15059e-06	0.0237513	227060652-227069346
241	GYP-HS-R	AX-111522592	6B	233689167	7.6706e-06	2.39123e-05	7.6706e-06	-0.136108	233673564-234559659
242	GYP-DHS-R	AX-110906336	6B	239330009	6.04377e-06	0.000143132	6.04377e-06	0.0225364	239312407-239429058
243	GYP-DHS	AX-109036859	6B	452614175	1.71971e-06	5.62672e-06	1.71971e-06	-0.296546	452613530-452616421
244	GNP-DHS	AX-94776164	6B	492193318	4.82683e-06	0.000946374	4.82683e-06	1.59996	491575746-492213179			√
245	GYP-HS	AX-109995238	6B	521360043	1.38e-05	0.000275231	1.38046e-05	0.152511	520890099-521888613
246	GNP-DHS	AX-110744796	6B	527826287	1.48275e-05	0.010833	1.48275e-05	1.18056	526829375-527829147
247	GYP-HS	AX-110572502	6B	564145021	8.63e-06	0.00078886	8.63324e-06	0.140979	564061661-564165703
248	ESNP-NS	AX-95630706	6B	640968761	3.45935e-06	0.000146571	3.45935e-06	0.218081	640964539-640968761
249	PH-DS-R	AX-94415956	6B	645659723	5.22015e-08	9.53628e-05	5.22015e-08	0.0106946	645659505-645659723
250	PH-DS-R	AX-111022149	6B	652124316	3.55525e-07	8.51443e-05	3.55525e-07	-0.0111013	652003785-652328711
251	GNP-DS	AX-111513379	6B	653333678	4.20017e-06	0.0025487	3.28805e-06	-0.803345	653331667-654331506
251	GNP-DHS	AX-111513379	6B	653333678	7.6262e-06	0.00840862	7.6262e-06	-1.36538	653331667-654331506
252	GYP-DS	AX-94571215	6B	708994658	7.59e-06	5.57479e-06	7.07974e-06	0.117852	708994559-708994658
253	ESNP-DHS	AX-94776779	6D	3980818	3.16089e-06	7.12259e-06	3.16089e-06	-0.164262
254	GYP-DHS	AX-110895770	6D	16854225	1.49307e-05	4.61482e-05	1.49307e-05	-0.177806
255	PH-DS-R	AX-94713309	6D	26404521	1.27187e-05	0.000161014	1.27187e-05	0.00853924	26404521-26850594			√
256	GYP-DS-R	AX-111086031	6D	29927864	1.67834e-05	3.02472e-05	1.67834e-05	-0.0246881	29927698-29927864
257	GYP-NS	AX-111021045	6D	81662899	1.85511e-06	0.000656354	1.85511e-06	0.299362	81662294-81664493	√	√	√
257	GYP-DS-R	AX-111021045	6D	81662899	8.70143e-06	5.46245e-05	8.70143e-06	-0.0236648	81662294-81664493	√	√	√
257	GYP-HS-R	AX-111021045	6D	81662899	4.01941e-06	1.65749e-05	4.01941e-06	-0.0807029	81662294-81664493	√	√	√
257	GYP-DHS-R	AX-111021045	6D	81662899	4.20613e-06	0.000101747	4.20613e-06	-0.0213565	81662294-81664493	√	√	√
258	GYP-HS-R	AX-95104833	6D	100936967	4.92614e-06	2.71048e-05	4.92614e-06	-0.109571	100935082-100936967
259	GYP-DS-R	AX-94887883	6D	102467708	1.45374e-05	9.13159e-05	1.45374e-05	0.0325495
260	GYP-DHS-R	AX-94471201	6D	104062023	3.48479e-06	0.000154635	3.48479e-06	-0.0236338	104061501-104062023
261	GYP-DHS-R	AX-95631743	6D	113505399	8.18275e-07	2.54116e-05	8.18275e-07	-0.0239456
262	GYP-HS-R	AX-110613841	6D	123153044	1.35639e-05	3.38151e-05	1.35639e-05	-0.136867
263	FT-NS	AX-110064064	6D	136935280	9.08009e-06	0.0039261	9.08009e-06	1.33853
264	GYP-DHS-R	AX-110381801	6D	139383754	1.11266e-05	0.000290648	1.11266e-05	-0.0221923
265	GNP-DS-R	AX-109108695	6D	411275975	1.4531e-05	0.000344487	1.4531e-05	-0.0258357
266	GNP-NS	AX-109444574	6D	418313852	4.31824e-06	8.07314e-05	4.31824e-06	-1.27707
266	GNP-HS-R	AX-109444574	6D	418313852	1.19661e-05	6.75087e-05	1.19661e-05	0.0195798
267	PH-DS-R	AX-94610216	6D	429894087	4.83279e-06	0.00129417	4.83279e-06	0.00849571	429838118-430041484
268	TKW-DS-R	AX-111160431	6D	445843861	4.65261e-07	6.98048e-07	4.65261e-07	0.0115226
268	TKW-HS-R	AX-111160431	6D	445843861	2.7413e-07	1.00845e-06	2.7413e-07	0.0154111
268	TKW-DHS-R	AX-111160431	6D	445843861	6.48516e-08	2.38695e-07	6.48516e-08	0.0146935
269	GYP-DS	AX-89577787	6D	469108519	2.38e-07	3.64095e-05	2.30006e-07	-0.174999	469047793-469170884		√	√
270	GYP-NS	AX-110534358	6D	469170565	2.5228e-06	0.00103425	2.5228e-06	-0.355916	469047793-469170884		√	√
271	SNPP-DS	AX-109387469	7A	24537468	2.7618e-07	0.000404295	5.46954e-07	-0.200415	24461203-24537468				Tdurum_contig47309_862	Sun et al., 2017
272	ESNP-HS	AX-89370619	7A	33364833	3.76014e-06	3.27692e-06	3.76014e-06	0.288351	33364833-33365058
273	GYP-NS	AX-95086515	7A	66234345	6.6021e-06	0.000296488	6.6021e-06	0.308524	65639209-66638822
274	GYP-NS	AX-86164543	7A	158666842	7.53475e-06	0.00226496	7.53475e-06	-0.526272	158597981-159597568
275	GYP-NS	AX-109304151	7A	163298145	1.78052e-05	0.00127936	1.78052e-05	0.526029	162777288-163777236
276	GYP-NS	AX-111152741	7A	171380211	1.80805e-05	0.0019058	1.80805e-05	-0.521636	170418689-171416976
277	GYP-NS	AX-111567750	7A	204671714	1.32909e-05	0.00151906	1.32909e-05	0.543334	204457105-205104745
278	GNP-NS	AX-111694837	7A	603953453	1.19867e-05	0.00214775	1.19867e-05	-1.05632
279	ESNP-DS	AX-111655307	7A	723562443	1.53103e-05	0.000132466	1.53103e-05	0.231836	723255247-724076524				QSpp.cau-7A.2	Daba et al., 2018
280	GNP-NS	AX-94748691	7B	1027015	9.9759e-06	0.00021241	9.9759e-06	-1.97778
281	GYP-DHS-R	AX-109897146	7B	131976855	1.61421e-07	2.35169e-06	1.61421e-07	-0.0443124	131110861-132108812
282	GNP-NS	AX-110031159	7B	135050374	1.42887e-05	0.00100192	1.42887e-05	-0.99811	134256465-135191982
283	GNP-NS	AX-110417720	7B	651177454	1.05763e-05	0.0055668	1.05763e-05	-1.08413	650614691-651177608
284	GNP-NS	AX-94512793	7B	660237170	2.74579e-06	0.0001938	2.74579e-06	1.31414	659998970-660238198			√
285	TKW-DS	AX-109007932	7D	15904036	1.51895e-11	0.00330649	1.69549e-06	-1.00914	15902677-15905545
286	FT-NS	AX-108813021	7D	58499939	9.78034e-06	0.00334118	9.78034e-06	-1.25621	57689562-58689552
287	GYP-NS	AX-94569809	7D	63443916	1.7964e-05	0.000813461	1.7964e-05	0.282129	63443528-63443916
288	GYP-DHS-R	AX-94760755	7D	168069594	5.86411e-07	7.56457e-06	5.86411e-07	0.0411531
289	ESNP-NS	AX-109415090	7D	254168647	1.57292e-05	0.000183744	1.57292e-05	-0.280705
290	PH-DS-R	AX-111430176	7D	439657616	4.35843e-06	1.71416e-05	4.35843e-06	-0.0175718
291	FT-NS	AX-109998344	7D	516581144	6.81815e-06	0.000612711	6.81815e-06	-0.824508	516581144-516830462
291	FT-DS	AX-109998344	7D	516581144	2.96413e-06	0.000196267	2.96413e-06	-0.904921	516581144-516830462
292	FT-NS	AX-95008808	7D	541241148	2.63134e-06	0.00350377	2.63134e-06	-0.985465
292	FT-DS	AX-95008808	7D	541241148	3.55852e-06	0.00218231	3.55852e-06	-1.02964
293	FT-NS	AX-109786294	7D	553213147	2.41418e-06	0.000310373	2.41418e-06	-0.933421
293	FT-DS	AX-109786294	7D	553213147	3.54831e-06	0.000251755	3.54831e-06	-0.971897
294	ESNP-HS-R	AX-109853996	7D	564375558	9.32392e-06	3.5131e-05	9.32392e-06	0.0200726	564375469-564375558
295	GNP-NS	AX-94544609	7D	587926944	1.00207e-05	0.000470656	1.00207e-05	-1.25348
a"√" indicates cSNPs fell within selective sweep for 277 accession population
b"√" indicates cSNPs fell within selective sweep for Xiaobaimai derivatives.
c"√" indicates cSNPs fell within selective sweep for Mazhamai derivatives.

## Sheet: Table S9
Table S9 Information of QTL detected by linkage mapping
QTL	Trait	Chr.	Linkage group	Flanking markers		Confident interval (cM)	Confident interval (bp)		LOD	PVE (%)
QESNP-DHS1	ESNP-DHS	3D	13	AX-86178932	AX-109367171	195-215.6	575533882	581791280	2.5269	5.8508
QESNP-DHS2	ESNP-DHS	4D	16	AX-89421921	AX-110564616	18.8-26	19288863	21797436	5.6884	13.9483
QGNP-DHS1	GNP-DHS	1D	3	Xgwm337	AX-110521547	87.8-96.7	-	390100838	3.0298	2.0646
QGNP-DHS2	GNP-DHS	2A	4	AX-109532624	AX-111046111	112.6-115.2	735778531	739567870	5.1889	3.1582
QGNP-DHS3	GNP-DHS	2B	6	AX-109501025	AX-108731558	58-61.1	198178768	205643916	10.1314	24.3015
QGNP-DHS4	GNP-DHS	3A	9	AX-108894739	AX-109474185	56.4-59	596233707	600784449	5.4316	3.3212
QGNP-DHS5	GNP-DHS	4D	16	AX-89703298	AX-89421921	14.8-18.4	16926561	19288863	21.306	16.8875
QGNP-DHS6	GNP-DHS	4B	16	AX-94766682	Xgwm192	66.2-69.6	522333911	-	9.5469	6.5023
QGNP-DHS7	GNP-DHS	6B	23	AX-95177681	AX-94427873	87.2-87.9	652002965	663532996	27.8176	24.9253
QTKW-DHS1	TKW-DHS	4D	16	AX-89703298	AX-89421921	15.9-20.9	16926561	19288863	6.4519	10.0265
QTKW-DHS2	TKW-DHS	5A	19	AX-94457108	AX-94641073	28.8-31.3	673549481	673709635	4.6295	6.986
QTKW-DHS3	TKW-DHS	6A	22	AX-110543147	Xpsp3071	59.2-62.8	60442812	-	5.4438	9.1304
QTKW-DHS4	TKW-DHS	6B	23	Xwmc269.3	Xwmc494	59.9-70.5	-	-	4.3073	8.1061
QGYP-DHS1	GYP-DHS	3B	13	AX-111005008	AX-108924575	0-13.4	222173	7286104	2.5036	7.6235
QPH-DS1	PH-DS	1B	2	Xcwm70	AX-110735575	47-47.9	-	525076315	8.6032	1.6931
QPH-DS2	PH-DS	2D	8	AX-108991361	AX-110276364	43.4-45.2	23304055	24941491	7.0461	1.316
QPH-DS3	PH-DS	2D	8	AX-86175988	Xgwm157	173.9-182.2	445891839	-	6.0717	1.273
QPH-DS4	PH-DS	4B	15	AX-94533117	AX-95143370	31.7-38.6	25784220	26351334	2.8031	0.4898
QPH-DS5	PH-DS	4D	16	AX-89703298	AX-89421921	16.6-18.8	16926561	19288863	93.4106	86.8486
QPH-DS6	PH-DS	6A	22	AX-109984190	AX-108972184	67.6-68.5	78565040	83931616	12.2748	2.4916
QSL-DS1	SL-DS	2A	4	AX-89560380	Xwmc453.2	10.1-13.6	52241242	-	5.1811	3.1568
QSL-DS2	SL-DS	2D	8	AX-108991361	AX-110276364	44.3-45.2	23304055	24941491	12.5928	8.3683
QSL-DS3	SL-DS	3A	9	AX-109291998	Xwmc388	9-13.3	57771428	-	6.384	3.764
QSL-DS4	SL-DS	3B	11	AX-108748941	AX-108725902	75.9-78.3	544546241	570741149	7.6356	4.564
QSL-DS5	SL-DS	4A	14	AX-110570105	Xwmc420	33.9-35.5	570970087	-	18.3133	13.0683
QSL-DS6	SL-DS	4D	16	AX-89421921	AX-110564616	19.5-24.4	19288863	21797436	19.6493	14.3921
QSL-DS7	SL-DS	5D	17	Xgwm415	AX-95003299	69.2-72.8	-	379790936	12.1779	8.2083
QSL-DS8	SL-DS	5D	21	AX-111756142	AX-109696769	49.8-55.8	398101811	405780941	3.4642	2.041
QSL-DS9	SL-DS	5D	21	AX-109308225	AX-95012483	142.6-156	456705467	464090064	4.6152	2.8088
QSL-DS10	SL-DS	6A	22	AX-111771865	AX-94642595	48.7-56.5	52231047	60404660	15.5798	10.9453
QSL-DS11	SL-DS	6B	23	Xwmc494	Xgwm193	72-72.8	-	-	3.1435	1.8105
QESNP-DS1	ESNP-DS	3A	9	AX-95631885	AX-95630125	67.8-69	635151776	638446479	4.3526	5.8629
QESNP-DS2	ESNP-DS	3A	10	Xcwm48.1	AX-94451285	0-0.6	-	441031	2.9709	3.9054
QESNP-DS3	ESNP-DS	4B	15	AX-95632196	AX-111633224	108.4-111	644785499	645296567	5.438	7.4346
QESNP-DS4	ESNP-DS	4D	16	AX-110329671	AX-110869512	28.3-29.3	34264685	34622595	5.5724	7.6508
QESNP-DS5	ESNP-DS	5D	21	AX-108729351	AX-108763993	202.6-206	501214012	507917552	14.7631	23.4667
QESNP-DS6	ESNP-DS	6D	26	Xgwm325	AX-111819555	2.2-16.1	-	69829994	4.9685	7.1843
QSNPP-DS1	SNPP-DS	2A	5	AX-95256789	AX-94438927	2.1-4.8	15031271	24177783	3.5372	2.8681
QSNPP-DS2	SNPP-DS	2B	6	AX-108952370	AX-111517037	69.1-70.3	241988477	424590078	4.3624	3.5623
QSNPP-DS3	SNPP-DS	2D	8	AX-110744761	Xwmc453.1	68.6-83.3	36322531	-	5.7666	4.8472
QSNPP-DS4	SNPP-DS	4A	14	AX-110448637	AX-94518705	99.4-101.8	626114804	627816569	8.8892	7.9559
QSNPP-DS5	SNPP-DS	4B	15	AX-109964798	AX-95659409	71.3-75.3	480833211	519794570	18.9107	19.6872
QSNPP-DS6	SNPP-DS	5D	21	AX-108764042	AX-110044925	118.8-124.5	439669385	443372217	9.165	8.3821
QSNPP-DS7	SNPP-DS	5D	21	AX-109308225	AX-95012483	145.1-155.9	456705467	464090064	7.7035	6.7015
QSNPP-DS8	SNPP-DS	6D	24	AX-108793672	AX-109324166	2.7-4.8	2051327	2438340	3.7824	3.0965
QSNPP-DS9	SNPP-DS	7B	29	Xcwm96.1	Xcwm467	162.2-163.9	-	-	9.5933	8.577
QGNP-DS1	GNP-DS	2B	6	AX-94940181	AX-108730045	53.8-54.9	135003831	159208847	22.7205	18.3388
QGNP-DS2	GNP-DS	2D	8	AX-108976867	AX-108985956	155.1-158.6	379207078	380711356	4.8861	3.8355
QGNP-DS3	GNP-DS	3B	11	AX-111641535	Xwmc529.2	35-35.4	32675205	-	3.0639	3.0136
QGNP-DS4	GNP-DS	4A	14	AX-110553877	AX-94616672	118.7-130.5	693432047	702070441	3.6098	3.0532
QGNP-DS5	GNP-DS	4D	16	AX-89421921	AX-110564616	18.1-23.8	19288863	21797436	17.448	16.8851
QGNP-DS6	GNP-DS	6A	22	AX-108872371	AX-89511513	95.2-97.1	553011011	555738537	8.8892	7.4693
QGNP-DS7	GNP-DS	6B	23	AX-95177681	AX-94427873	87.2-87.9	652002965	663532996	26.2431	29.32
QGNP-DS8	GNP-DS	7A	28	AX-111453109	AX-95207125	120.6-122.9	555033912	556160916	6.326	5.0794
QTKW-DS1	TKW-DS	2A	4	AX-111607468	AX-110588217	122.4-124.9	751013245	753654779	9.6326	11.6269
QTKW-DS2	TKW-DS	2D	8	Xgwm261	AX-111021196	40.1-43.4	-	22498789	3.7125	4.0763
QTKW-DS3	TKW-DS	2D	8	AX-111066402	AX-110289516	94.4-97.8	52106277	57255793	5.9235	6.7405
QTKW-DS4	TKW-DS	3D	13	AX-108726498	Xgdm8	77.1-81.4	362708315	-	4.3365	4.8185
QTKW-DS5	TKW-DS	4D	16	AX-89421921	AX-110564616	15.9-21.5	19288863	21797436	7.1903	8.3438
QTKW-DS6	TKW-DS	5A	17	AX-111764369	AX-95659703	62-63.6	403733611	415355982	10.7163	13.1581
QTKW-DS7	TKW-DS	6A	22	AX-111766874	AX-108766820	72.5-73	327705167	445114324	9.5038	11.4919
QTKW-DS8	TKW-DS	6B	23	AX-111555258	Xwmc182	77.3-79	87053126	-	9.4636	11.6973
QGYP-DS1	GYP-DS	2B	6	AX-108736555	AX-94497048	50.6-53.2	133522453	134044400	13.9732	14.8101
QGYP-DS2	GYP-DS	3A	10	AX-95629743	Xwmc532	38.1-40.6	23831858	-	3.0746	5.7808
QGYP-DS3	GYP-DS	4D	16	AX-89703298	AX-89421921	14.6-18.8	16926561	19288863	9.5705	18.3631
QESNP-HS1	ESNP-HS	2D	8	AX-111096297	AX-110744761	68.6-79	32970798	36322531	6.1738	16.7868
QSNPP-HS1	SNPP-HS	3B	12	AX-111653512	AX-109008905	0-12	798662300	807290038	3.3056	6.0435
QSNPP-HS2	SNPP-HS	4A	14	Xgwm601	AX-110570105	31.1-32.2	-	570970087	4.0029	7.5639
QSNPP-HS3	SNPP-HS	4A	14	AX-109301508	AX-111728458	110.3-115	665925326	686637999	5.5243	10.0916
QSNPP-HS4	SNPP-HS	4B	15	AX-109964798	AX-95659409	65.9-76.2	480833211	519794570	5.6605	10.8423
QSNPP-HS5	SNPP-HS	6D	26	AX-108933182	AX-109088524	55.3-61.5	352838155	383981282	4.8729	8.7422
QGNP-HS1	GNP-HS	4D	16	AX-89703298	AX-89421921	14.8-18.8	16926561	19288863	13.4754	17.7385
QGNP-HS2	GNP-HS	4D	16	Xgwm192	Xgwm165.2	65.8-69.6	-	-	2.8848	3.1809
QGNP-HS3	GNP-HS	6D	22	AX-95082304	AX-94995897	87.6-91.6	358976581	386439834	6.3744	7.6783
QGNP-HS4	GNP-HS	6D	23	AX-111413674	Xgwm219	81.5-84.1	344216347	-	9.0643	11.9578
QGNP-HS5	GNP-HS	6B	23	AX-95177681	AX-94427873	87.2-87.9	652002965	663532996	9.2642	11.7096
QTKW-HS1	TKW-HS	3D	13	AX-108726498	Xgdm8	79.4-81.4	362708315	-	7.8176	14.5813
QTKW-HS2	TKW-HS	4D	16	AX-109580660	AX-111114003	30.1-37.3	35742897	45990914	4.1315	6.9899
QTKW-HS3	TKW-HS	6A	22	AX-95168938	AX-111766874	70.5-72.7	288411580	445114324	4.8577	8.4228
QTKW-HS4	TKW-HS	6B	23	AX-111555258	Xwmc182	77.3-79	87053126	-	5.5348	10.0311
QTKW-HS5	TKW-HS	7D	30	AX-111898961	AX-111366641	103.9-105.8	107933443	109315836	2.6723	4.419
QGYP-HS1	GYP-HS	1B	2	AX-111125138	AX-95194017	100.5-110.8	643177017	658318281	9.4082	22.55
QGYP-HS2	GYP-HS	4D	16	AX-89703298	AX-89421921	14.3-18.8	16926561	19288863	7.8302	18.4979
QPH-NS1	PH-NS	1B	2	Xcwm65	Xcwm70	46.8-47.8	-	-	19.6879	2.4295
QPH-NS2	PH-NS	1B	2	AX-89407569	AX-110986844	96.3-97.5	639429244	639946879	14.2902	1.5524
QPH-NS3	PH-NS	2D	8	AX-108991361	AX-110276364	43.4-45.2	23304055	24941491	6.9801	0.6907
QPH-NS4	PH-NS	2D	8	AX-86175988	Xgwm157	178.2-183.7	445891839	-	11.0874	1.1722
QPH-NS5	PH-NS	4A	14	AX-111710086	AX-111781425	2.6-4.9	17849140	19310772	9.8596	1.0215
QPH-NS6	PH-NS	4D	16	AX-89703298	AX-89421921	16.6-18.8	16926561	19288863	103.726	84.5831
QPH-NS7	PH-NS	5D	17	Xgwm415	AX-95003299	68.8-72.9	-	379790936	5.0322	0.4887
QPH-NS8	PH-NS	6A	22	AX-111584136	AX-95168938	70.5-72.4	115964400	288411580	17.8937	2.059
QPH-NS9	PH-NS	6D	26	AX-111602987	AX-89689923	17.5-25.8	110400896	118269684	3.4247	0.3199
QPH-NS10	PH-NS	7D	28	Xwmc488	AX-94519870	123.1-124.8	-	515466298	4.0504	0.4
QPH-NS11	PH-NS	7D	30	AX-109525349	Xwmc436	68.3-73.3	56400460	-	8.5161	0.8629
QSL-NS1	SL-NS	2D	8	AX-108991361	AX-110276364	44.1-48.7	23304055	24941491	5.5	6.0769
QSL-NS2	SL-NS	3A	9	AX-109291998	Xwmc388	8-13.8	57771428	-	5.1175	6.0912
QSL-NS3	SL-NS	3B	11	AX-108748941	AX-108725902	75.9-78.3	544546241	570741149	3.5273	3.7592
QSL-NS4	SL-NS	4A	14	Xgwm601	AX-110570105	30.7-31.8	-	570970087	10.3285	13.1588
QSL-NS5	SL-NS	4D	16	AX-89421921	AX-110564616	20-26.8	19288863	21797436	7.6985	8.7968
QSL-NS6	SL-NS	5D	17	AX-94797468	Xgwm304	59.7-61.5	193634030	-	9.1683	10.4015
QSL-NS7	SL-NS	5D	21	AX-109195695	AX-109581043	128.8-138.3	447900683	450225853	3.3715	3.7817
QSL-NS8	SL-NS	6A	22	AX-111771865	AX-94642595	50.3-59	52231047	60404660	9.2596	11.5967
QESNP-NS1	ESNP-NS	5A	17	AX-95148334	Xgwm156	65.5-69.1	450463796	-	3.3103	7.2458
QSNPP-NS1	SNPP-NS	1D	3	AX-111581326	AX-111644713	142.4-151.9	440661467	447510515	2.9586	2.5867
QSNPP-NS2	SNPP-NS	2A	5	AX-95256789	AX-94438927	2.1-5	15031271	24177783	3.9837	3.5381
QSNPP-NS3	SNPP-NS	2D	8	AX-110558931	AX-111096297	60.5-72.1	30329454	32970798	4.9018	4.4147
QSNPP-NS4	SNPP-NS	4A	14	AX-95206282	AX-111611657	22-24.1	116326999	138835254	4.8397	4.3518
QSNPP-NS5	SNPP-NS	4B	15	AX-111584049	AX-111126194	76.4-78.1	538427602	576501417	15.2592	16.2516
QSNPP-NS6	SNPP-NS	5D	21	AX-108764042	AX-110044925	118.2-124.3	439669385	443372217	8.1551	8.0472
QSNPP-NS7	SNPP-NS	6A	22	AX-108889512	AX-111485316	69.7-70.3	100279578	107802746	8.9722	8.6408
QSNPP-NS8	SNPP-NS	6D	22	AX-94536963	Xgwm617	157.9-168.8	452105268	-	4.7716	4.5248
QSNPP-NS9	SNPP-NS	6B	23	AX-95177681	AX-94427873	87.4-87.5	652002965	663532996	4.5231	4.0767
QSNPP-NS10	SNPP-NS	6D	26	AX-108933182	AX-109088524	56.6-61.5	352838155	383981282	6.4893	5.9951
QSNPP-NS11	SNPP-NS	7D	30	AX-110536067	AX-111860387	118.3-124.5	157735105	169033449	4.1131	3.6639
QGNP-NS1	GNP-NS	1A	1	AX-94402739	Xwmc20	86.1-89.1	492807260	-	9.696	7.5818
QGNP-NS2	GNP-NS	1A	1	AX-94481909	AX-109886779	93.8-97.8	503462844	512642471	12.2254	9.7442
QGNP-NS3	GNP-NS	2B	6	AX-94497048	AX-94940181	52.1-54	134044400	135003831	23.7856	23.0269
QGNP-NS4	GNP-NS	2B	6	AX-108725589	AX-109855895	75.4-75.9	675358673	682838261	7.6309	5.6608
QGNP-NS5	GNP-NS	3A	10	AX-94451285	AX-95662279	1-3.4	441031	7259843	6.6054	4.8139
QGNP-NS6	GNP-NS	3D	13	AX-108745742	AX-108726498	77.6-80.3	349880026	362708315	6.2691	4.5465
QGNP-NS7	GNP-NS	4D	16	AX-89593703	AX-111616151	10.7-12.6	15958071	16148482	15.9382	13.504
QGNP-NS8	GNP-NS	7D	30	AX-89589386	AX-110536067	112.6-122	123320788	157735105	6.7779	5.0906
QTKW-NS1	TKW-NS	2A	4	AX-111607468	AX-110588217	122.4-124.9	751013245	753654779	6.9204	6.6502
QTKW-NS2	TKW-NS	2D	8	AX-109283676	AX-110558931	58.9-60.2	28874760	30329454	6.6498	6.3818
QTKW-NS3	TKW-NS	2D	8	Xwmc453.1	AX-109261081	89.7-93.1	-	48609939	8.3182	8.2912
QTKW-NS4	TKW-NS	4D	16	AX-89703298	AX-89421921	14.6-18.8	16926561	19288863	14.8535	16.3093
QTKW-NS5	TKW-NS	5A	17	AX-111764369	AX-95659703	62.1-63.9	403733611	415355982	11.5625	11.9711
QTKW-NS6	TKW-NS	5D	21	AX-108800523	AX-109660971	208.8-224.2	525591953	530352255	5.3829	5.052
QTKW-NS7	TKW-NS	6A	22	AX-111766874	AX-108766820	72.6-73	327705167	445114324	9.109	9.1133
QTKW-NS8	TKW-NS	6B	23	Xwmc269.3	Xwmc494	66.3-72.2	-	-	4.317	4.0063
QTKW-NS9	TKW-NS	6B	23	AX-110928656	AX-109883174	102.3-106.1	701169983	703045943	5.3279	4.9909
QTKW-NS10	TKW-NS	6D	26	Xgwm325	AX-111819555	1.4-10.8	-	69829994	3.6432	3.559
QGYP-NS1	GYP-NS	2B	6	AX-94497048	AX-94940181	53.4-54.9	134044400	135003831	11.6012	10.1307
QGYP-NS2	GYP-NS	3A	9	AX-94684189	AX-110122723	0.3-1.1	43285433	44311831	5.6354	12.5914
QGYP-NS3	GYP-NS	4D	16	AX-89703298	AX-89421921	14.3-18.8	16926561	19288863	3.4643	7.4713
QPH-DS-R1	PH-DS-R	1B	2	AX-95630989	AX-94963116	7.1-9	589133844	595180321	5.4049	13.5857
QPH-DS-R2	PH-DS-R	5A	18	AX-110074871	AX-111580018	56.7-62.4	613703887	623026782	4.1907	10.5814
QSL-DS-R1	SL-DS-R	6D	26	AX-110528301	AX-110808270	26.4-39.8	114788279	276118960	3.6112	11.0963
QESNP-DS-R1	ESNP-DS-R	5B	20	AX-111650739	Xgwm371	69.4-72.9	547565070	-	2.9976	6.0642
QESNP-DS-R2	ESNP-DS-R	5D	21	AX-108816345	AX-108729351	200.6-205.7	501030136	501214012	12.4088	29.0433
QESNP-HS-R3	ESNP-HS-R	2D	8	AX-110744761	Xwmc453.1	68.6-84.2	36322531	-	2.9738	8.3905
QESNP-HS-R4	ESNP-HS-R	3D	13	AX-109453451	AX-110420803	110.4-120.6	471993955	495583677	2.6927	7.2095
QSNPP-DS-R1	SNPP-DS-R	1B	2	AX-108833740	Xgwm259	137.6-139.9	688629829	-	3.1505	6.991
QSNPP-DS-R2	SNPP-DS-R	6B	23	Xgwm132	Xwmc104	52.8-55.8	-	-	3.5609	8.5416
QGNP-DS-R1	GNP-DS-R	1A	1	AX-95652063	AX-95660318	98.3-99.2	512878243	514138025	20.4103	24.506
QGNP-DS-R2	GNP-DS-R	2B	6	AX-109501025	AX-108731558	58-61.1	198178768	205643916	7.9365	7.7615
QGNP-DS-R3	GNP-DS-R	3A	9	AX-94684189	AX-110122723	0-0.8	43285433	44311831	4.1535	3.8363
QGNP-DS-R4	GNP-DS-R	3A	9	AX-111656976	AX-110051593	180.3-185.7	728515307	729898573	3.0058	2.7193
QGNP-DS-R5	GNP-DS-R	5B	20	AX-95658487	AX-109829036	173-188.7	682699231	690071169	8.2497	8.1256
QGNP-DS-R6	GNP-DS-R	6B	23	AX-95177681	AX-94427873	87.4-87.5	652002965	663532996	17.5161	20.0088
QGNP-HS-R1	GNP-HS-R	1A	1	AX-95652063	AX-95660318	98.3-99.2	512878243	514138025	20.4103	24.506
QGNP-HS-R2	GNP-HS-R	2B	6	AX-109501025	AX-108731558	58-61.1	198178768	205643916	7.9365	7.7615
QGNP-HS-R3	GNP-HS-R	3A	9	AX-94684189	AX-110122723	0-0.8	43285433	44311831	4.1535	3.8363
QGNP-HS-R4	GNP-HS-R	3A	9	AX-111656976	AX-110051593	180.3-185.7	728515307	729898573	3.0058	2.7193
QGNP-HS-R5	GNP-HS-R	5B	20	AX-95658487	AX-109829036	173-188.7	682699231	690071169	8.2497	8.1256
QGNP-HS-R6	GNP-HS-R	6B	23	AX-95177681	AX-94427873	87.4-87.5	652002965	663532996	17.5161	20.0088
QGNP-DHS-R1	GNP-DHS-R	1A	1	AX-95652063	AX-95660318	97.7-99	512878243	514138025	6.7777	11.1292
QGNP-DHS-R2	GNP-DHS-R	6B	23	AX-110511313	Xgwm219	81.1-83.2	160723092	-	14.9701	29.2517
QTKW-DS-R1	TKW-DS-R	1D	3	AX-111868233	AX-111888929	106.5-111.6	399249912	403101383	6.2717	11.4217
QTKW-DS-R2	TKW-DS-R	4D	16	AX-89703298	AX-89421921	14.3-18.8	16926561	19288863	6.1307	11.1561
QTKW-DS-R3	TKW-DS-R	5D	21	AX-109308225	AX-95012483	142.6-156	456705467	464090064	4.9008	9.2372
QTKW-DS-R4	TKW-DS-R	7A	28	AX-111175238	AX-95685100	38.8-42.9	26419145	28444123	2.6532	4.5888
QTKW-DS-R5	TKW-DS-R	7B	29	AX-108946649	AX-108772866	47.4-51.8	60577250	62822639	3.1466	5.617
QTKW-HS-R1	TKW-HS-R	1D	3	AX-94745844	AX-110935476	111.6-126	404144088	414586992	2.584	4.198
QTKW-HS-R2	TKW-HS-R	4D	16	AX-111475478	AX-89654830	4.9-10.5	15241328	15447131	2.8336	4.6152
QTKW-HS-R3	TKW-HS-R	5A	17	AX-111764369	AX-95659703	62-63.4	403733611	415355982	10.5854	19.507
QTKW-HS-R4	TKW-HS-R	5D	21	AX-108805055	AX-109308225	138.3-142.6	453807651	456705467	3.3308	5.5002
QTKW-HS-R5	TKW-HS-R	6B	23	AX-110986080	AX-109476271	97.6-98.1	693322518	696030610	3.7413	6.4163
QTKW-DHS-R1	TKW-DHS-R	1B	2	AX-111617409	AX-110982429	77.6-80.9	609426494	625261559	2.9773	4.8995
QTKW-DHS-R2	TKW-DHS-R	2A	4	AX-95171576	AX-111607468	122-123.9	749958848	751013245	5.3143	9.0526
QTKW-DHS-R3	TKW-DHS-R	5A	17	Xgwm304	AX-111764369	62-63.9	-	403733611	8.6088	15.4223
QTKW-DHS-R4	TKW-DHS-R	6D	25	AX-111540806	AX-109555484	0-2.7	21980797	24023112	5.7124	9.6699
QTKW-DHS-R5	TKW-DHS-R	7A	28	Xwmc83	AX-86176614	84.5-89.4	-	84783519	3.7806	6.2235
QGYP-HS-R1	GYP-HS-R	1A	1	AX-111105973	AX-94402739	81.2-82.5	495744205	492807260	13.5048	20.963
QGYP-HS-R2	GYP-HS-R	2B	6	AX-94940181	AX-108730045	53.1-54.9	135003831	159208847	8.8411	12.5592
QGYP-HS-R3	GYP-HS-R	3A	9	AX-111659209	AX-94667190	212.4-217.1	742394496	744450799	3.2058	4.2164
QGYP-HS-R4	GYP-HS-R	3A	10	Xwmc532	AX-109285546	43.3-49.5	-	24605182	3.5427	4.694
QGYP-HS-R5	GYP-HS-R	5A	19	AX-95630862	AX-95630256	52.9-57	702166673	705402152	2.8756	3.7642
QGYP-DHS-R1	GYP-DHS-R	2B	6	AX-108728331	AX-109501025	58.5-59.5	175415529	198178768	47.6417	24.3778
QGYP-DHS-R2	GYP-DHS-R	2B	6	AX-108731558	AX-108737957	61.1-62.1	205643916	232796949	33.2118	12.9983
QGYP-DHS-R3	GYP-DHS-R	4D	16	AX-89703298	AX-89421921	14.3-18.8	16926561	19288863	3.0141	0.7109

## Sheet: Table S10
Table S10 Summary of cSNP-harbored QTL
QTL	cSNP	Trait
QGNP-NS2	AX-108935266	GNP-NS, GNP-DS, GNP-HS, GNP-DHS
QGYP-HS1	AX-110947949	GYP-HS
QTKW-NS1	AX-110519021	TKW-NS, TKW-DS
QGYP-NS, QGYP-DS1, QGNP-NS3, QGNP-DS1	AX-94964288	GNP-NS, GNP-DS, GNP-DHS, GYP-NS, GYP-DS
QPH-NS3, QPH-DS2, QSL-NS1, QSL-DS2	AX-108991361	SL-NS, SL-DS
	AX-110276364	PH-NS, PH-DS
QTKW-DS3	AX-111066402	TKW-HS
QSL-NS3, QSL-DS4	AX-108898351	GNP-NS
QSNPP-HS3	AX-94433908	GNP-NS
	AX-109007326	GNP-HS
QSNPP-HS4	AX-110648483	SL-DS
QGYP-NS3, QGYP-DS3, QGYP-HS2, QGNP-HS1, QGNP-DHS5, QTKW-NS4, QTKW-DHS1, QPH-NS6, QPH-DS5	AX-109665328	PH-NS, PH-DS
QTKW-HS2	AX-110594285	PH-NS, PH-DS
QTKW-NS5, QTKW-DS6	AX-110931848	TKW-NS, TKW-DS
QESNP-DS5	AX-109319899	ESNP-DS
QSNPP-NS7	AX-110483756	SNPP-NS, SNPP-DS
QGNP-DS7, QGNP-HS5, QGNP-DHS7, QSNPP-NS9	AX-111513379	GNP-DS, GNP-DHS
QGYP-HS-R1	AX-111105973	GYP-HS-R
QPH-DS-R1	AX-111287959	PH-DS-R
QGNP-DS-R5, QGNP-HS-R5	AX-110622619	GNP-DS-R
	AX-109329620	GNP-HS-R
QGNP-DS-R6	AX-111022149	PH-DS-R
